# Supplementary material for: Ethyl 1,4-bis­(4-chloro­phen­yl)-2-methyl-1H-pyrrole-3-carboxyl­ate
Source: Acta Crystallogr Sect E Struct Rep Online. 2013 Jul 17;69(Pt 8):o1269. doi: 10.1107/S1600536813019247 (PMC3793764; doi:10.1107/S1600536813019247)
Supplement: Supplementary file 1 [file e-69-o1269-sup1.cif]

##############################################################################
#                                                                            #
# This CIF contains the data in a paper accepted for publication in          #
# Acta Crystallographica Section E. It conforms to the requirements of       #
# Notes for Authors for Acta Crystallographica Section E, and has been       #
# peer reviewed under the auspices of the IUCr Commission on Journals.       #
#                                                                            #
# Full details of the Crystallographic Information File format               #
# are given in the paper "The Crystallographic Information File (CIF):       #
# a New Standard Archive File for Crystallography" by S. R. Hall, F. H.      #
# Allen and I. D. Brown [Acta Cryst. (1991), A47, 655-685].                  #
#                                                                            #
# The current version of the core CIF dictionary is obtainable from          #
# ftp://ftp.iucr.org/pub/cif_core.dic.                                       #
#                                                                            #
# Software is freely available for graphical display of the structure(s)     #
# in this CIF. For information consult the CIF software page                 #
# http://www.iucr.org/resources/cif/software.                                #
#                                                                            #
# This file may be used for bona fide research purposes within the           #
# scientific community so long as proper attribution is given to the journal # 
# article from which it was obtained.                                        #
#                                                                            #
##############################################################################
data_global
_audit_creation_method     'PLATON <TABLE ACC> option'
_journal_date_recd_electronic     2013-06-08
_journal_date_accepted     2013-07-11
_journal_name_full     'Acta Crystallographica, Section E'
_journal_year     2013
_journal_volume     69
_journal_issue      8
_journal_page_first     o1269
_journal_page_last     o1269
_journal_paper_category     QO
_journal_paper_doi     10.1107/S1600536813019247
_journal_coeditor_code     FB2292
_publ_contact_author_name     'Dr. Mantelingu, K.'
_publ_contact_author_address
;Department of Studies in Chemistry,
University of Mysore,
Mysore 570006,
Karnataka State,
India
;
_publ_contact_author_email     kmantelingu@yahoo.com
_publ_contact_author_fax     ?
_publ_contact_author_phone        .91E-306
_publ_section_title
;
Ethyl 1,4-bis(4-chlorophenyl)-2-methyl-1<i>H</i>-pyrrole-3-carboxylate
;
loop_
    _publ_author_name
    _publ_author_address
    'Nandeesh, K. N.'
;
Department of Studies in Chemistry
Manasagangotri
University of Mysore
Mysore 570 006
India
;
    'Chandra'
;
Department of Studies in Physics
Manasagangotri
University of Mysore
Mysore 570 006
India
;
    'Mahendra, M.'
;
Department of Studies in Physics
Manasagangotri
University of Mysore
Mysore 570 006
India
;
    'Palani, K.'
;
SER-CAT, APS
Argonne National Laboratory
Argonne
IL 60439
USA
;
    'Mantelingu, K.'
;
Department of Studies in Chemistry
Manasagangotri
University of Mysore
Mysore 570 006
India
;
data_I
_chemical_name_systematic
;
Ethyl 1,4-bis(4-chlorophenyl)-2-methyl-1<i>H</i>-pyrrole-3-carboxylate
;
_chemical_name_common     ?
_chemical_formula_moiety     'C20 H17 Cl2 N O2'
_chemical_formula_sum     'C20 H17 Cl2 N O2'
_chemical_formula_structural     ?
_chemical_formula_iupac     'C20 H17 Cl2 N O2'
_chemical_formula_weight     374.25
_chemical_melting_point     ?
_symmetry_cell_setting     triclinic
_symmetry_space_group_name_H-M     'P -1'
_symmetry_space_group_name_Hall     '-P 1'
loop_
    _symmetry_equiv_pos_site_id
    _symmetry_equiv_pos_as_xyz
    1 x,y,z
    2 -x,-y,-z
_cell_length_a     8.037(2)
_cell_length_b     9.797(3)
_cell_length_c     12.510(4)
_cell_angle_alpha     72.774(16)
_cell_angle_beta     86.838(16)
_cell_angle_gamma     76.804(16)
_cell_volume     915.9(5)
_cell_formula_units_Z     2
_cell_measurement_reflns_used     4196
_cell_measurement_theta_min     1.70
_cell_measurement_theta_max     27.50
_cell_measurement_temperature     296
_cell_special_details
;
;
_exptl_crystal_description     'block'
_exptl_crystal_colour     'yellow'
_exptl_crystal_size_max     0.150
_exptl_crystal_size_mid     0.150
_exptl_crystal_size_min     0.150
_exptl_crystal_size_rad     ?
_exptl_crystal_density_diffrn     1.357
_exptl_crystal_density_meas     ?
_exptl_crystal_density_method     'Not measured'
_exptl_crystal_F_000     388
_exptl_absorpt_coefficient_mu     0.367
_exptl_absorpt_correction_type     multi-scan
_exptl_absorpt_process_details     '(<i>SADABS</i>; Sheldrick, 2001)'
_exptl_absorpt_correction_T_min     0.947
_exptl_absorpt_correction_T_max     0.947
_exptl_special_details
;
;
_diffrn_ambient_temperature     296
_diffrn_radiation_type     'MoK\a'
_diffrn_radiation_wavelength     0.71073
_diffrn_radiation_source     'fine-focus sealed tube'
_diffrn_radiation_monochromator     'graphite'
_diffrn_measurement_device_type     'Bruker SMART APEXII CCD area-detector'
_diffrn_measurement_method     '\w and \f scans'
_diffrn_detector_area_resol_mean     ?
_diffrn_reflns_number     15843
_diffrn_reflns_av_R_equivalents     0.0318
_diffrn_reflns_av_sigmaI/netI     0.0293
_diffrn_reflns_theta_min     1.70
_diffrn_reflns_theta_max     27.50
_diffrn_reflns_theta_full     27.50
_diffrn_measured_fraction_theta_max     0.996
_diffrn_measured_fraction_theta_full     0.996
_diffrn_reflns_limit_h_min     -10
_diffrn_reflns_limit_h_max     10
_diffrn_reflns_limit_k_min     -12
_diffrn_reflns_limit_k_max     12
_diffrn_reflns_limit_l_min     -16
_diffrn_reflns_limit_l_max     16
_diffrn_reflns_reduction_process
;
;
_refine_special_details
;
Refinement on <i>F</i>^2^ for ALL reflections except those flagged by the user
for potential systematic errors. Weighted <i>R</i>-factors <i>wR</i> and all
goodnesses of fit <i>S</i> are based on <i>F</i>^2^, conventional
<i>R</i>-factors <i>R</i> are based on <i>F</i>, with <i>F</i> set to zero for
negative <i>F</i>^2^. The observed criterion of <i>F</i>^2^ > \s(<i>F</i>^2^)
is used only for calculating -<i>R</i>-factor-obs <i>etc</i>. and is not
relevant to the choice of reflections for refinement. <i>R</i>-factors based
on <i>F</i>^2^ are statistically about twice as large as those based on
<i>F</i>, and <i>R</i>-factors based on ALL data will be even larger.
;
_reflns_number_total     4196
_reflns_number_gt     2759
_reflns_threshold_expression     I>2\s(I)
_refine_ls_structure_factor_coef     Fsqd
_refine_ls_matrix_type     full
_refine_ls_R_factor_all     0.0745
_refine_ls_R_factor_gt     0.0441
_refine_ls_wR_factor_gt     0.1068
_refine_ls_wR_factor_ref     0.1253
_refine_ls_goodness_of_fit_ref     1.025
_refine_ls_restrained_S_all     1.025
_refine_ls_number_reflns     4196
_refine_ls_number_parameters     228
_refine_ls_number_restraints     0
_refine_ls_number_constraints     66
_refine_ls_hydrogen_treatment     constr
_refine_ls_weighting_scheme     calc
_refine_ls_weighting_details
         'calc w=1/[\s^2^(Fo^2^)+(0.0487P)^2^+0.2827P] where P=(Fo^2^+2Fc^2^)/3'
_atom_sites_solution_hydrogens     difmap
_atom_sites_solution_primary     direct
_atom_sites_solution_secondary     difmap
_refine_ls_shift/su_max     0.000
_refine_ls_shift/su_mean     0.000
_refine_diff_density_max     0.237
_refine_diff_density_min     -0.286
_refine_ls_extinction_method     'none'
_refine_ls_abs_structure_details     ?
_refine_ls_abs_structure_Flack     .
loop_
    _atom_type_symbol
    _atom_type_description
    _atom_type_scat_dispersion_real
    _atom_type_scat_dispersion_imag
    _atom_type_scat_source
    O O 0.0106 0.0060 'International Tables Vol C Tables 4.2.6.8 and 6.1.1.4'
    N N 0.0061 0.0033 'International Tables Vol C Tables 4.2.6.8 and 6.1.1.4'
    Cl Cl 0.1484 0.1585 'International Tables Vol C Tables 4.2.6.8 and 6.1.1.4'
    H H 0.0000 0.0000 'International Tables Vol C Tables 4.2.6.8 and 6.1.1.4'
    C C 0.0033 0.0016 'International Tables Vol C Tables 4.2.6.8 and 6.1.1.4'
_computing_data_collection     '<i>APEX2</i> (Bruker, 2009)'
_computing_cell_refinement     '<i>SAINT</i> (Bruker, 2009)'
_computing_data_reduction     '<i>SAINT</i> (Bruker, 2009)'
_computing_structure_solution     '<i>SHELXS97</i> (Sheldrick, 2008)'
_computing_structure_refinement     '<i>SHELXL97</i> (Sheldrick, 2008)'
_computing_molecular_graphics     '<i>PLATON</i> (Spek, 2009)'
_computing_publication_material     '<i>SHELXL97</i> (Sheldrick, 2008)'
loop_
    _atom_site_type_symbol
    _atom_site_label
    _atom_site_fract_x
    _atom_site_fract_y
    _atom_site_fract_z
    _atom_site_U_iso_or_equiv
    _atom_site_adp_type
    _atom_site_calc_flag
    _atom_site_refinement_flags
    _atom_site_occupancy
    _atom_site_symmetry_multiplicity
    _atom_site_disorder_assembly
    _atom_site_disorder_group
    Cl Cl18 0.20768(10) 0.57041(7) 0.24828(5) 0.0884(2) Uani d . 1 2 . .
    Cl Cl25 0.78934(10) -0.46743(9) 1.16162(6) 0.1057(3) Uani d . 1 2 . .
    O O9 -0.18070(16) 0.14269(16) 0.59033(12) 0.0585(4) Uani d . 1 2 . .
    O O8 -0.27098(18) 0.0253(2) 0.75691(13) 0.0735(5) Uani d . 1 2 . .
    N N1 0.2589(2) -0.07110(19) 0.83555(13) 0.0521(4) Uani d . 1 2 . .
    C C13 0.1310(3) 0.2004(2) 0.46496(17) 0.0554(5) Uani d . 1 2 . .
    H H13 0.1005 0.1157 0.4616 0.067 Uiso calc R 1 2 . .
    C C12 0.1613(2) 0.2151(2) 0.56891(15) 0.0458(4) Uani d . 1 2 . .
    C C3 0.1594(2) 0.0973(2) 0.67518(15) 0.0470(4) Uani d . 1 2 . .
    C C7 -0.1558(2) 0.0648(2) 0.69825(16) 0.0498(5) Uani d . 1 2 . .
    C C4 0.0231(2) 0.0321(2) 0.73283(15) 0.0458(4) Uani d . 1 2 . .
    C C15 0.1876(3) 0.4336(2) 0.37081(17) 0.0562(5) Uani d . 1 2 . .
    C C17 0.2025(3) 0.3436(2) 0.56978(17) 0.0554(5) Uani d . 1 2 . .
    H H17 0.2219 0.3576 0.6380 0.066 Uiso calc R 1 2 . .
    C C14 0.1448(3) 0.3078(2) 0.36672(17) 0.0589(5) Uani d . 1 2 . .
    H H14 0.1251 0.2949 0.2982 0.071 Uiso calc R 1 2 . .
    C C19 0.3838(2) -0.1689(2) 0.91686(16) 0.0505(5) Uani d . 1 2 . .
    C C2 0.2999(2) 0.0304(2) 0.74178(16) 0.0533(5) Uani d . 1 2 . .
    H H2 0.4079 0.0502 0.7263 0.064 Uiso calc R 1 2 . .
    C C22 0.6316(3) -0.3508(3) 1.06663(17) 0.0615(6) Uani d . 1 2 . .
    C C16 0.2157(3) 0.4528(2) 0.47182(19) 0.0640(6) Uani d . 1 2 . .
    H H16 0.2436 0.5388 0.4746 0.077 Uiso calc R 1 2 . .
    C C6 0.0083(3) -0.1721(3) 0.92294(19) 0.0655(6) Uani d . 1 2 . .
    H H6A -0.0078 -0.1366 0.9874 0.098 Uiso calc R 1 2 . .
    H H6B 0.0816 -0.2684 0.9426 0.098 Uiso calc R 1 2 . .
    H H6C -0.1003 -0.1764 0.8973 0.098 Uiso calc R 1 2 . .
    C C5 0.0887(2) -0.0707(2) 0.83166(16) 0.0501(5) Uani d . 1 2 . .
    C C23 0.6287(3) -0.3663(3) 0.9623(2) 0.0794(8) Uani d . 1 2 . .
    H H23 0.7100 -0.4383 0.9421 0.095 Uiso calc R 1 2 . .
    C C20 0.3894(3) -0.1548(3) 1.02199(18) 0.0664(6) Uani d . 1 2 . .
    H H20 0.3088 -0.0826 1.0424 0.080 Uiso calc R 1 2 . .
    C C21 0.5134(3) -0.2469(3) 1.09782(18) 0.0690(6) Uani d . 1 2 . .
    H H21 0.5162 -0.2381 1.1697 0.083 Uiso calc R 1 2 . .
    C C24 0.5039(3) -0.2739(3) 0.88682(18) 0.0721(7) Uani d . 1 2 . .
    H H24 0.5014 -0.2832 0.8151 0.087 Uiso calc R 1 2 . .
    C C10 -0.3529(3) 0.1775(3) 0.54626(19) 0.0698(6) Uani d . 1 2 . .
    H H10A -0.4272 0.2462 0.5798 0.084 Uiso calc R 1 2 . .
    H H10B -0.3972 0.0894 0.5630 0.084 Uiso calc R 1 2 . .
    C C11 -0.3464(3) 0.2438(3) 0.4224(2) 0.0822(8) Uani d . 1 2 . .
    H H11A -0.3013 0.3303 0.4068 0.123 Uiso calc R 1 2 . .
    H H11B -0.4596 0.2694 0.3910 0.123 Uiso calc R 1 2 . .
    H H11C -0.2742 0.1744 0.3900 0.123 Uiso calc R 1 2 . .
loop_
    _atom_site_aniso_label
    _atom_site_aniso_U_11
    _atom_site_aniso_U_22
    _atom_site_aniso_U_33
    _atom_site_aniso_U_12
    _atom_site_aniso_U_13
    _atom_site_aniso_U_23
    Cl18 0.1196(6) 0.0733(4) 0.0583(4) -0.0226(4) 0.0054(3) 0.0019(3)
    Cl25 0.1053(6) 0.1152(6) 0.0738(4) 0.0282(4) -0.0484(4) -0.0242(4)
    O8 0.0469(8) 0.1037(13) 0.0608(9) -0.0179(8) 0.0010(7) -0.0098(9)
    O9 0.0441(7) 0.0719(10) 0.0534(8) -0.0092(7) -0.0091(6) -0.0103(7)
    N1 0.0445(9) 0.0604(10) 0.0448(9) -0.0098(7) -0.0067(7) -0.0056(8)
    C2 0.0458(11) 0.0623(13) 0.0474(11) -0.0157(9) -0.0044(8) -0.0057(10)
    C3 0.0447(10) 0.0518(11) 0.0444(10) -0.0085(8) -0.0044(8) -0.0146(9)
    C4 0.0431(10) 0.0495(11) 0.0440(10) -0.0073(8) -0.0011(8) -0.0143(9)
    C5 0.0445(10) 0.0551(12) 0.0495(11) -0.0099(9) -0.0014(8) -0.0141(9)
    C6 0.0567(13) 0.0673(15) 0.0614(14) -0.0137(11) 0.0008(10) -0.0022(11)
    C7 0.0471(11) 0.0542(12) 0.0470(11) -0.0065(9) -0.0031(9) -0.0163(9)
    C10 0.0461(11) 0.0895(17) 0.0670(14) -0.0050(11) -0.0159(10) -0.0172(13)
    C11 0.0730(16) 0.104(2) 0.0638(15) -0.0006(14) -0.0226(12) -0.0256(14)
    C12 0.0391(9) 0.0498(11) 0.0454(10) -0.0043(8) -0.0050(7) -0.0126(9)
    C13 0.0609(12) 0.0560(12) 0.0521(12) -0.0145(10) -0.0025(9) -0.0181(10)
    C14 0.0657(13) 0.0681(14) 0.0432(11) -0.0131(11) -0.0025(9) -0.0177(10)
    C15 0.0562(12) 0.0538(12) 0.0487(11) -0.0031(9) 0.0008(9) -0.0072(10)
    C16 0.0803(15) 0.0499(12) 0.0617(14) -0.0140(11) -0.0046(11) -0.0157(11)
    C17 0.0637(13) 0.0549(13) 0.0474(11) -0.0092(10) -0.0085(9) -0.0161(10)
    C19 0.0464(10) 0.0563(12) 0.0429(10) -0.0089(9) -0.0073(8) -0.0059(9)
    C20 0.0676(14) 0.0734(15) 0.0534(13) 0.0026(11) -0.0073(10) -0.0238(11)
    C21 0.0756(15) 0.0849(17) 0.0443(11) -0.0051(13) -0.0134(10) -0.0225(12)
    C22 0.0628(13) 0.0675(14) 0.0463(11) -0.0038(11) -0.0170(9) -0.0098(10)
    C23 0.0809(16) 0.0853(18) 0.0589(14) 0.0205(13) -0.0208(12) -0.0267(13)
    C24 0.0764(15) 0.0865(17) 0.0474(12) 0.0090(13) -0.0181(10) -0.0275(12)
_geom_special_details
;
Bond distances, angles <i>etc</i>. have been calculated using the rounded
fractional coordinates. All su's are estimated from the variances of the
(full) variance-covariance matrix. The cell e.s.d.'s are taken into account in
the estimation of distances, angles and torsion angles
;
loop_
    _geom_bond_atom_site_label_1
    _geom_bond_atom_site_label_2
    _geom_bond_site_symmetry_1
    _geom_bond_site_symmetry_2
    _geom_bond_distance
    _geom_bond_publ_flag
    Cl18 C15 . . 1.740(2) no
    Cl25 C22 . . 1.739(3) no
    O8 C7 . . 1.211(2) no
    O9 C7 . . 1.340(2) no
    O9 C10 . . 1.447(3) no
    N1 C2 . . 1.375(3) no
    N1 C5 . . 1.371(2) no
    N1 C19 . . 1.434(3) no
    C2 C3 . . 1.357(3) no
    C3 C4 . . 1.445(2) no
    C3 C12 . . 1.482(3) no
    C4 C5 . . 1.383(3) no
    C4 C7 . . 1.461(2) no
    C5 C6 . . 1.499(3) no
    C10 C11 . . 1.495(3) no
    C12 C13 . . 1.390(3) no
    C12 C17 . . 1.376(3) no
    C13 C14 . . 1.379(3) no
    C14 C15 . . 1.369(3) no
    C15 C16 . . 1.369(3) no
    C16 C17 . . 1.385(3) no
    C19 C20 . . 1.367(3) no
    C19 C24 . . 1.366(3) no
    C20 C21 . . 1.376(3) no
    C21 C22 . . 1.358(4) no
    C22 C23 . . 1.360(3) no
    C23 C24 . . 1.379(4) no
    C2 H2 . . 0.9300 no
    C6 H6A . . 0.9600 no
    C6 H6B . . 0.9600 no
    C6 H6C . . 0.9600 no
    C10 H10A . . 0.9700 no
    C10 H10B . . 0.9700 no
    C11 H11A . . 0.9600 no
    C11 H11B . . 0.9600 no
    C11 H11C . . 0.9600 no
    C13 H13 . . 0.9300 no
    C14 H14 . . 0.9300 no
    C16 H16 . . 0.9300 no
    C17 H17 . . 0.9300 no
    C20 H20 . . 0.9300 no
    C21 H21 . . 0.9300 no
    C23 H23 . . 0.9300 no
    C24 H24 . . 0.9300 no
loop_
    _geom_contact_atom_site_label_1
    _geom_contact_atom_site_label_2
    _geom_contact_distance
    _geom_contact_site_symmetry_1
    _geom_contact_site_symmetry_2
    _geom_contact_publ_flag
    Cl18 C21 3.505(3) . 1_564 no
    Cl18 H23 3.0100 . 2_656 no
    Cl25 H17 3.0000 . 2_657 no
    O8 C6 3.041(3) . . no
    O8 C20 3.377(3) . 2_557 no
    O9 C12 2.971(2) . . no
    O9 C13 2.957(3) . . no
    O8 H10A 2.7200 . . no
    O8 H10B 2.5300 . . no
    O8 H20 2.7200 . 2_557 no
    O8 H21 2.8500 . 2_557 no
    O8 H2 2.5800 . 1_455 no
    O8 H6C 2.4200 . . no
    O9 H13 2.7100 . . no
    O9 H13 2.7300 . 2_556 no
    O9 H16 2.9100 . 2_566 no
    C6 O8 3.041(3) . . no
    C6 C20 3.424(4) . . no
    C12 O9 2.971(2) . . no
    C13 O9 2.957(3) . . no
    C15 C17 3.567(3) . 2_566 no
    C16 C17 3.473(3) . 2_566 no
    C16 C16 3.468(4) . 2_566 no
    C17 C15 3.567(3) . 2_566 no
    C17 C16 3.473(3) . 2_566 no
    C20 O8 3.377(3) . 2_557 no
    C20 C6 3.424(4) . . no
    C21 Cl18 3.505(3) . 1_546 no
    C23 C23 3.582(4) . 2_647 no
    C2 H11C 3.0000 . 2_556 no
    C2 H24 3.0200 . . no
    C2 H17 3.0100 . . no
    C3 H11C 2.9500 . 2_556 no
    C7 H13 2.9900 . 2_556 no
    C7 H6C 2.8500 . . no
    C10 H2 3.0500 . 1_455 no
    C10 H16 3.0400 . 2_566 no
    C11 H16 3.0700 . 2_566 no
    C15 H11B 2.9100 . 1_655 no
    C17 H10A 2.9100 . 1_655 no
    C19 H6B 2.7900 . . no
    H2 O8 2.5800 . 1_655 no
    H2 C10 3.0500 . 1_655 no
    H2 H10B 2.5000 . 1_655 no
    H6B C19 2.7900 . . no
    H6C O8 2.4200 . . no
    H6C C7 2.8500 . . no
    H10A O8 2.7200 . . no
    H10A C17 2.9100 . 1_455 no
    H10B O8 2.5300 . . no
    H10B H2 2.5000 . 1_455 no
    H11A H16 2.3500 . 2_566 no
    H11B C15 2.9100 . 1_455 no
    H11B H24 2.5800 . 2_556 no
    H11C C2 3.0000 . 2_556 no
    H11C C3 2.9500 . 2_556 no
    H13 O9 2.7100 . . no
    H13 O9 2.7300 . 2_556 no
    H13 C7 2.9900 . 2_556 no
    H16 O9 2.9100 . 2_566 no
    H16 C10 3.0400 . 2_566 no
    H16 C11 3.0700 . 2_566 no
    H16 H11A 2.3500 . 2_566 no
    H17 C2 3.0100 . . no
    H17 Cl25 3.0000 . 2_657 no
    H20 O8 2.7200 . 2_557 no
    H21 O8 2.8500 . 2_557 no
    H23 Cl18 3.0100 . 2_656 no
    H24 C2 3.0200 . . no
    H24 H11B 2.5800 . 2_556 no
loop_
    _geom_angle_atom_site_label_1
    _geom_angle_atom_site_label_2
    _geom_angle_atom_site_label_3
    _geom_angle_site_symmetry_1
    _geom_angle_site_symmetry_2
    _geom_angle_site_symmetry_3
    _geom_angle
    _geom_angle_publ_flag
    C7 O9 C10 . . . 116.77(15) no
    C2 N1 C5 . . . 109.47(16) no
    C2 N1 C19 . . . 122.99(16) no
    C5 N1 C19 . . . 127.29(16) no
    N1 C2 C3 . . . 109.90(16) no
    C2 C3 C4 . . . 105.42(16) no
    C2 C3 C12 . . . 122.85(16) no
    C4 C3 C12 . . . 131.70(16) no
    C3 C4 C5 . . . 108.37(15) no
    C3 C4 C7 . . . 128.27(17) no
    C5 C4 C7 . . . 123.36(16) no
    N1 C5 C4 . . . 106.84(16) no
    N1 C5 C6 . . . 121.23(18) no
    C4 C5 C6 . . . 131.92(17) no
    O8 C7 O9 . . . 122.15(17) no
    O8 C7 C4 . . . 125.71(18) no
    O9 C7 C4 . . . 112.13(15) no
    O9 C10 C11 . . . 107.67(19) no
    C3 C12 C13 . . . 123.03(18) no
    C3 C12 C17 . . . 119.97(17) no
    C13 C12 C17 . . . 116.92(18) no
    C12 C13 C14 . . . 121.90(19) no
    C13 C14 C15 . . . 119.53(19) no
    Cl18 C15 C14 . . . 120.60(16) no
    Cl18 C15 C16 . . . 119.25(17) no
    C14 C15 C16 . . . 120.15(19) no
    C15 C16 C17 . . . 119.7(2) no
    C12 C17 C16 . . . 121.80(19) no
    N1 C19 C20 . . . 121.23(19) no
    N1 C19 C24 . . . 119.19(18) no
    C20 C19 C24 . . . 119.5(2) no
    C19 C20 C21 . . . 120.4(2) no
    C20 C21 C22 . . . 119.3(2) no
    Cl25 C22 C21 . . . 119.70(17) no
    Cl25 C22 C23 . . . 119.1(2) no
    C21 C22 C23 . . . 121.2(2) no
    C22 C23 C24 . . . 119.2(3) no
    C19 C24 C23 . . . 120.4(2) no
    N1 C2 H2 . . . 125.00 no
    C3 C2 H2 . . . 125.00 no
    C5 C6 H6A . . . 109.00 no
    C5 C6 H6B . . . 109.00 no
    C5 C6 H6C . . . 109.00 no
    H6A C6 H6B . . . 109.00 no
    H6A C6 H6C . . . 110.00 no
    H6B C6 H6C . . . 109.00 no
    O9 C10 H10A . . . 110.00 no
    O9 C10 H10B . . . 110.00 no
    C11 C10 H10A . . . 110.00 no
    C11 C10 H10B . . . 110.00 no
    H10A C10 H10B . . . 108.00 no
    C10 C11 H11A . . . 109.00 no
    C10 C11 H11B . . . 109.00 no
    C10 C11 H11C . . . 109.00 no
    H11A C11 H11B . . . 109.00 no
    H11A C11 H11C . . . 110.00 no
    H11B C11 H11C . . . 110.00 no
    C12 C13 H13 . . . 119.00 no
    C14 C13 H13 . . . 119.00 no
    C13 C14 H14 . . . 120.00 no
    C15 C14 H14 . . . 120.00 no
    C15 C16 H16 . . . 120.00 no
    C17 C16 H16 . . . 120.00 no
    C12 C17 H17 . . . 119.00 no
    C16 C17 H17 . . . 119.00 no
    C19 C20 H20 . . . 120.00 no
    C21 C20 H20 . . . 120.00 no
    C20 C21 H21 . . . 120.00 no
    C22 C21 H21 . . . 120.00 no
    C22 C23 H23 . . . 120.00 no
    C24 C23 H23 . . . 120.00 no
    C19 C24 H24 . . . 120.00 no
    C23 C24 H24 . . . 120.00 no
loop_
    _geom_torsion_atom_site_label_1
    _geom_torsion_atom_site_label_2
    _geom_torsion_atom_site_label_3
    _geom_torsion_atom_site_label_4
    _geom_torsion_site_symmetry_1
    _geom_torsion_site_symmetry_2
    _geom_torsion_site_symmetry_3
    _geom_torsion_site_symmetry_4
    _geom_torsion
    _geom_torsion_publ_flag
    C10 O9 C7 O8 . . . . -0.2(3) no
    C10 O9 C7 C4 . . . . 178.21(19) no
    C7 O9 C10 C11 . . . . -171.6(2) no
    C5 N1 C2 C3 . . . . -0.5(2) no
    C19 N1 C2 C3 . . . . 174.18(18) no
    C2 N1 C5 C4 . . . . 0.6(2) no
    C2 N1 C5 C6 . . . . 179.4(2) no
    C19 N1 C5 C4 . . . . -173.79(19) no
    C19 N1 C5 C6 . . . . 5.0(3) no
    C2 N1 C19 C20 . . . . 110.8(2) no
    C2 N1 C19 C24 . . . . -66.3(3) no
    C5 N1 C19 C20 . . . . -75.4(3) no
    C5 N1 C19 C24 . . . . 107.5(2) no
    N1 C2 C3 C4 . . . . 0.2(2) no
    N1 C2 C3 C12 . . . . 178.42(18) no
    C2 C3 C4 C5 . . . . 0.2(2) no
    C2 C3 C4 C7 . . . . 179.6(2) no
    C12 C3 C4 C5 . . . . -177.8(2) no
    C12 C3 C4 C7 . . . . 1.6(4) no
    C2 C3 C12 C13 . . . . 116.0(2) no
    C2 C3 C12 C17 . . . . -60.8(3) no
    C4 C3 C12 C13 . . . . -66.3(3) no
    C4 C3 C12 C17 . . . . 116.9(2) no
    C3 C4 C5 N1 . . . . -0.5(2) no
    C3 C4 C5 C6 . . . . -179.1(2) no
    C7 C4 C5 N1 . . . . -179.95(18) no
    C7 C4 C5 C6 . . . . 1.5(4) no
    C3 C4 C7 O8 . . . . -167.2(2) no
    C3 C4 C7 O9 . . . . 14.5(3) no
    C5 C4 C7 O8 . . . . 12.2(3) no
    C5 C4 C7 O9 . . . . -166.22(19) no
    C3 C12 C13 C14 . . . . -175.6(2) no
    C17 C12 C13 C14 . . . . 1.3(3) no
    C3 C12 C17 C16 . . . . 176.1(2) no
    C13 C12 C17 C16 . . . . -0.9(3) no
    C12 C13 C14 C15 . . . . -0.8(4) no
    C13 C14 C15 Cl18 . . . . 179.48(19) no
    C13 C14 C15 C16 . . . . -0.3(4) no
    Cl18 C15 C16 C17 . . . . -179.05(19) no
    C14 C15 C16 C17 . . . . 0.7(4) no
    C15 C16 C17 C12 . . . . -0.1(4) no
    N1 C19 C20 C21 . . . . -178.0(2) no
    C24 C19 C20 C21 . . . . -1.0(4) no
    N1 C19 C24 C23 . . . . 177.9(2) no
    C20 C19 C24 C23 . . . . 0.8(4) no
    C19 C20 C21 C22 . . . . 0.9(4) no
    C20 C21 C22 Cl25 . . . . 179.8(2) no
    C20 C21 C22 C23 . . . . -0.6(4) no
    Cl25 C22 C23 C24 . . . . -179.9(2) no
    C21 C22 C23 C24 . . . . 0.5(4) no
    C22 C23 C24 C19 . . . . -0.6(4) no
loop_
    _geom_hbond_atom_site_label_D
    _geom_hbond_atom_site_label_H
    _geom_hbond_atom_site_label_A
    _geom_hbond_site_symmetry_A
    _geom_hbond_distance_DH
    _geom_hbond_distance_HA
    _geom_hbond_distance_DA
    _geom_hbond_angle_DHA
    _geom_hbond_publ_flag
    C2 H2 O8 1_655 0.9300 2.5800 3.453(3) 157.00 yes
    C6 H6C O8 . 0.9600 2.4200 3.041(3) 122.00 yes
_iucr_refine_instructions_details
;
TITL MYS in P-1
CELL 0.71073   8.0368   9.7970  12.5105  72.774  86.838  76.804
ZERR    2.00   0.0022   0.0027   0.0036   0.016   0.016   0.016
LATT  1
SFAC  C   H   N   CL  O
UNIT   40   34   2   4   4
TEMP 23.000
SIZE 0.15 0.15 0.15
OMIT -3 55
L.S. 10
ACTA
BOND $H
FMAP 2
PLAN 20
REM EXTI
REM WGHT    0.063800    0.325000
REM WGHT    0.051300    0.234200
REM WGHT    0.050700    0.223600
REM WGHT    0.050600    0.224100
REM WGHT    0.050600    0.224100
REM WGHT    0.049100    0.282500
REM WGHT    0.048700    0.282600
REM WGHT    0.048700    0.282700
WGHT    0.048700    0.282700
FVAR       0.18641
MOLE   1
CL18  4    0.207675    0.570412    0.248281    11.00000    0.11959    0.07330 =
         0.05831    0.00194    0.00545   -0.02264
CL25  4    0.789342   -0.467429    1.161622    11.00000    0.10529    0.11520 =
         0.07380   -0.02422   -0.04838    0.02819
O9    5   -0.180701    0.142694    0.590326    11.00000    0.04413    0.07191 =
         0.05341   -0.01029   -0.00910   -0.00916
O8    5   -0.270982    0.025329    0.756911    11.00000    0.04692    0.10374 =
         0.06083   -0.00976    0.00102   -0.01789
N1    3    0.258913   -0.071095    0.835553    11.00000    0.04450    0.06041 =
         0.04483   -0.00561   -0.00670   -0.00985
C13   1    0.130969    0.200357    0.464961    11.00000    0.06087    0.05603 =
         0.05210   -0.01806   -0.00245   -0.01448
AFIX  43
H13   2    0.100541    0.115656    0.461562    11.00000   -1.20000
AFIX   0
C12   1    0.161267    0.215056    0.568911    11.00000    0.03914    0.04983 =
         0.04541   -0.01259   -0.00503   -0.00425
C3    1    0.159394    0.097345    0.675181    11.00000    0.04472    0.05179 =
         0.04436   -0.01457   -0.00443   -0.00853
C7    1   -0.155760    0.064772    0.698250    11.00000    0.04712    0.05420 =
         0.04703   -0.01633   -0.00312   -0.00647
C4    1    0.023143    0.032107    0.732828    11.00000    0.04314    0.04951 =
         0.04396   -0.01434   -0.00113   -0.00730
C15   1    0.187572    0.433620    0.370807    11.00000    0.05618    0.05383 =
         0.04874   -0.00717    0.00080   -0.00313
C17   1    0.202460    0.343648    0.569776    11.00000    0.06373    0.05487 =
         0.04738   -0.01609   -0.00847   -0.00924
AFIX  43
H17   2    0.221925    0.357582    0.637992    11.00000   -1.20000
AFIX   0
C14   1    0.144751    0.307818    0.366723    11.00000    0.06569    0.06812 =
         0.04319   -0.01766   -0.00245   -0.01311
AFIX  43
H14   2    0.125076    0.294864    0.298184    11.00000   -1.20000
AFIX   0
C19   1    0.383841   -0.168874    0.916865    11.00000    0.04635    0.05630 =
         0.04291   -0.00587   -0.00731   -0.00888
C2    1    0.299939    0.030368    0.741785    11.00000    0.04581    0.06234 =
         0.04740   -0.00568   -0.00439   -0.01565
AFIX  43
H2    2    0.407950    0.050182    0.726279    11.00000   -1.20000
AFIX   0
C22   1    0.631625   -0.350843    1.066626    11.00000    0.06280    0.06754 =
         0.04634   -0.00980   -0.01697   -0.00381
C16   1    0.215695    0.452815    0.471818    11.00000    0.08029    0.04995 =
         0.06170   -0.01570   -0.00457   -0.01400
AFIX  43
H16   2    0.243556    0.538763    0.474633    11.00000   -1.20000
AFIX   0
C6    1    0.008305   -0.172145    0.922935    11.00000    0.05674    0.06725 =
         0.06142   -0.00223    0.00077   -0.01371
AFIX 137
H6A   2   -0.007822   -0.136641    0.987371    11.00000   -1.50000
H6B   2    0.081584   -0.268397    0.942555    11.00000   -1.50000
H6C   2   -0.100306   -0.176356    0.897304    11.00000   -1.50000
AFIX   0
C5    1    0.088697   -0.070662    0.831659    11.00000    0.04452    0.05512 =
         0.04949   -0.01405   -0.00138   -0.00994
C23   1    0.628735   -0.366330    0.962279    11.00000    0.08087    0.08528 =
         0.05889   -0.02671   -0.02081    0.02048
AFIX  43
H23   2    0.709960   -0.438345    0.942079    11.00000   -1.20000
AFIX   0
C20   1    0.389367   -0.154821    1.021992    11.00000    0.06756    0.07342 =
         0.05335   -0.02376   -0.00726    0.00260
AFIX  43
H20   2    0.308847   -0.082580    1.042433    11.00000   -1.20000
AFIX   0
C21   1    0.513399   -0.246949    1.097815    11.00000    0.07562    0.08491 =
         0.04429   -0.02249   -0.01335   -0.00509
AFIX  43
H21   2    0.516201   -0.238133    1.169658    11.00000   -1.20000
AFIX   0
C24   1    0.503885   -0.273933    0.886822    11.00000    0.07642    0.08645 =
         0.04735   -0.02746   -0.01806    0.00901
AFIX  43
H24   2    0.501361   -0.283164    0.815087    11.00000   -1.20000
AFIX   0
C10   1   -0.352927    0.177532    0.546259    11.00000    0.04605    0.08953 =
         0.06701   -0.01717   -0.01595   -0.00497
AFIX  23
H10A  2   -0.427188    0.246206    0.579780    11.00000   -1.20000
H10B  2   -0.397192    0.089393    0.563035    11.00000   -1.20000
AFIX   0
C11   1   -0.346395    0.243819    0.422445    11.00000    0.07298    0.10378 =
         0.06379   -0.02555   -0.02255   -0.00057
AFIX 137
H11A  2   -0.301257    0.330274    0.406807    11.00000   -1.50000
H11B  2   -0.459552    0.269376    0.391005    11.00000   -1.50000
H11C  2   -0.274182    0.174375    0.390010    11.00000   -1.50000
MOLE   2
HKLF 4
REM  MYS in P-1
REM R1 =  0.0441 for   2759 Fo > 4sig(Fo)  and  0.0745 for all   4196 data
REM    228 parameters refined using      0 restraints
END
;
