# Supplementary material for: Ethyl 1,4-bis­(4-chloro­phen­yl)-2-methyl-1H-pyrrole-3-carboxyl­ate
Source: Acta Crystallogr Sect E Struct Rep Online. 2013 Jul 17;69(Pt 8):o1269. doi: 10.1107/S1600536813019247 (PMC3793764; doi:10.1107/S1600536813019247)
Supplement: Supplementary file 2 [file e-69-o1269-Isup2.hkl]

# 
# h,k,l, Fc-squared, Fo-squared, sigma(Fo-squared) and status flag 
# 
data_I
_shelx_title ' MYS in P-1' 
_shelx_refln_list_code          4 
_shelx_F_calc_maximum      167.37 
_exptl_crystal_F_000       388.00 
_reflns_d_resolution_high  0.7696 
 
loop_ 
 _symmetry_equiv_pos_as_xyz 
 'x, y, z' 
 '-x, -y, -z' 
 
_cell_length_a     8.0368 
_cell_length_b     9.7970 
_cell_length_c    12.5105 
_cell_angle_alpha  72.774 
_cell_angle_beta   86.838 
_cell_angle_gamma  76.804 
 
_shelx_F_squared_multiplier     1.000 
 
loop_ 
 _refln_index_h 
 _refln_index_k 
 _refln_index_l 
 _refln_F_squared_calc 
 _refln_F_squared_meas 
 _refln_F_squared_sigma 
 _refln_observed_status 
   1   0   0      371.31      369.31      3.43 o 
   2   0   0     6695.76     6652.13     82.62 o 
   3   0   0     1674.88     1623.53     15.34 o 
   4   0   0        6.42        4.73      0.30 o 
   5   0   0      596.92      634.43      9.77 o 
   6   0   0      206.01      201.31      4.61 o 
   7   0   0       14.31       19.49      1.53 o 
   8   0   0       12.70        7.89      1.50 o 
   9   0   0       21.43       22.16      2.21 o 
  10   0   0        0.04       -0.98      1.18 o 
  -9   1   0       12.02       13.77      2.36 o 
  -8   1   0       19.67       19.24      3.72 o 
  -7   1   0      270.65      265.76      5.63 o 
  -6   1   0       29.84       43.17      2.04 o 
  -5   1   0      546.20      538.99      6.76 o 
  -4   1   0      349.47      346.28      4.50 o 
  -3   1   0     1356.36     1255.50     12.79 o 
  -2   1   0     4854.92     4962.92     52.57 o 
  -1   1   0       66.34      109.35      1.50 o 
   0   1   0      127.52      135.49      1.54 o 
   1   1   0      112.23      119.25      1.32 o 
   2   1   0        7.68       14.24      0.53 o 
   3   1   0     1213.16     1230.68     13.74 o 
   4   1   0        2.78        7.83      0.75 o 
   5   1   0      256.97      238.93      5.94 o 
   6   1   0       57.78       48.98      1.92 o 
   7   1   0      135.13      139.49      3.58 o 
   8   1   0        3.47        4.70      1.10 o 
   9   1   0       33.23       34.47      3.41 o 
  10   1   0        5.22        8.35      2.24 o 
  -9   2   0        0.46        0.86      1.33 o 
  -8   2   0        5.14        8.87      1.64 o 
  -7   2   0       14.11       14.43      1.60 o 
  -6   2   0      400.88      369.59      5.84 o 
  -5   2   0      184.84      175.90      2.92 o 
  -4   2   0      916.29      905.40     10.49 o 
  -3   2   0       67.07       58.04      1.42 o 
  -2   2   0     1625.76     1652.29     17.97 o 
  -1   2   0      302.71      352.34      8.25 o 
   0   2   0      546.74      604.51      5.83 o 
   1   2   0    10442.01     9570.31     91.20 o 
   2   2   0     7835.60     7569.46     76.35 o 
   3   2   0       17.15       23.08      0.70 o 
   4   2   0      555.79      579.16      6.08 o 
   5   2   0        4.56        8.82      1.03 o 
   6   2   0        1.94        1.10      0.67 o 
   7   2   0        3.21        2.12      0.78 o 
   8   2   0       29.23       40.68      2.08 o 
   9   2   0        0.10       -0.77      1.31 o 
  10   2   0        3.60        6.42      1.93 o 
  -9   3   0        1.84        0.67      1.50 o 
  -8   3   0        0.78       -1.40      1.14 o 
  -7   3   0       44.38       47.33      2.57 o 
  -6   3   0       22.90       19.83      1.30 o 
  -5   3   0      350.71      335.95      4.80 o 
  -4   3   0       52.39       52.23      1.40 o 
  -3   3   0      283.86      277.35      4.18 o 
  -2   3   0       93.17       82.50      1.55 o 
  -1   3   0      506.39      479.86      5.61 o 
   0   3   0      607.59      602.77      6.78 o 
   1   3   0        6.54        7.59      0.51 o 
   2   3   0     1216.74     1167.71     12.94 o 
   3   3   0      123.94      141.25      1.90 o 
   4   3   0        2.30        9.44      0.57 o 
   5   3   0      210.76      210.62      3.21 o 
   6   3   0      151.55      163.23      3.51 o 
   7   3   0        0.06        0.54      0.72 o 
   8   3   0        1.88        1.60      1.04 o 
   9   3   0        0.10       -1.01      1.22 o 
  10   3   0        4.35        4.89      1.83 o 
  -8   4   0        0.36       -0.70      1.22 o 
  -7   4   0        4.58        2.93      1.51 o 
  -6   4   0       34.63       29.35      1.55 o 
  -5   4   0      178.36      189.23      3.29 o 
  -4   4   0      281.58      290.47      4.69 o 
  -3   4   0       20.96       29.77      1.25 o 
  -2   4   0      278.71      290.57      4.36 o 
  -1   4   0       17.31       16.60      0.63 o 
   0   4   0       23.60       26.60      0.90 o 
   1   4   0       54.82       53.53      0.93 o 
   2   4   0      597.40      563.33      6.52 o 
   3   4   0      113.87       93.17      1.65 o 
   4   4   0      418.00      369.53      4.86 o 
   5   4   0       52.46       53.05      1.33 o 
   6   4   0      123.27      129.18      3.26 o 
   7   4   0        1.33        1.88      1.05 o 
   8   4   0        0.72       -0.19      0.88 o 
   9   4   0        0.01        1.30      1.42 o 
  10   4   0        1.77        2.19      1.52 o 
  -8   5   0        2.63        0.92      1.43 o 
  -7   5   0       25.51       27.58      2.46 o 
  -6   5   0       33.21       30.15      2.04 o 
  -5   5   0        8.03        6.83      1.09 o 
  -4   5   0       79.72       77.26      1.94 o 
  -3   5   0      104.89       99.53      3.49 o 
  -2   5   0        0.78        0.58      0.38 o 
  -1   5   0        4.22        7.49      0.57 o 
   0   5   0       68.51       70.85      1.38 o 
   1   5   0        1.76        1.35      0.51 o 
   2   5   0        1.41        1.63      0.47 o 
   3   5   0       57.78       58.67      1.56 o 
   4   5   0       37.56       47.78      1.44 o 
   5   5   0       57.94       50.93      1.54 o 
   6   5   0        1.30        1.38      0.68 o 
   7   5   0       28.75       28.81      1.79 o 
   8   5   0        2.31        1.65      0.97 o 
   9   5   0        1.92        1.32      1.38 o 
  10   5   0        0.25       -0.86      2.30 o 
  -7   6   0        0.45       -1.33      1.27 o 
  -6   6   0        0.43       -1.01      1.04 o 
  -5   6   0        4.40        2.00      1.42 o 
  -4   6   0        0.65       -1.11      0.74 o 
  -3   6   0      347.83      359.76      5.95 o 
  -2   6   0        3.63        5.13      0.82 o 
  -1   6   0       24.04       29.27      0.97 o 
   0   6   0        9.92        9.77      0.82 o 
   1   6   0        1.70        4.79      0.71 o 
   2   6   0       77.47       87.50      2.17 o 
   3   6   0      145.16      152.39      3.15 o 
   4   6   0       23.47       22.61      1.58 o 
   5   6   0       55.90       54.34      2.78 o 
   6   6   0        1.32        0.62      0.71 o 
   7   6   0        2.04        0.14      1.52 o 
   8   6   0        0.67        0.29      2.01 o 
   9   6   0        0.89        2.01      2.30 o 
  -6   7   0        5.53        8.35      2.24 o 
  -5   7   0       22.75       23.12      2.53 o 
  -4   7   0        9.43        6.82      1.34 o 
  -3   7   0       52.08       51.76      2.24 o 
  -2   7   0       21.02       27.09      1.95 o 
  -1   7   0       18.05       17.51      0.97 o 
   0   7   0        6.89        5.00      0.85 o 
   1   7   0       36.92       37.67      1.56 o 
   2   7   0       96.03       92.51      2.96 o 
   3   7   0        0.12        0.70      0.90 o 
   4   7   0       58.29       64.64      2.76 o 
   5   7   0       33.79       33.95      2.18 o 
   6   7   0        1.47        1.76      1.48 o 
   7   7   0       19.85       11.27      2.22 o 
   8   7   0        1.52       -0.05      1.96 o 
   9   7   0        2.78        0.86      2.30 o 
  -6   8   0       10.39       12.95      4.32 o 
  -5   8   0        1.87        0.39      1.72 o 
  -4   8   0       57.40       68.42      4.26 o 
  -3   8   0       31.10       36.48      6.62 o 
  -2   8   0        8.71        3.74      2.30 o 
  -1   8   0      373.35      386.94      8.45 o 
   0   8   0      161.71      153.82      9.33 o 
   1   8   0       20.41       22.36      1.71 o 
   2   8   0      136.36      132.03      3.81 o 
   3   8   0       17.00       15.54      1.37 o 
   4   8   0       86.71       85.56      4.50 o 
   5   8   0       70.20       73.49      3.10 o 
   6   8   0       20.87       21.09      2.61 o 
   7   8   0        0.06        0.03      1.70 o 
   8   8   0        0.64       -0.67      2.01 o 
   9   8   0        0.00       -0.29      2.01 o 
  -5   9   0       16.60       13.54      2.95 o 
  -4   9   0        1.57       -1.87      1.87 o 
  -3   9   0       47.07       55.19      3.96 o 
  -2   9   0       49.96       42.13      3.35 o 
  -1   9   0       41.49       50.25      3.44 o 
   0   9   0        4.60        1.47      1.59 o 
   1   9   0        2.71        4.32      1.80 o 
   2   9   0       25.24       23.97      1.88 o 
   3   9   0       19.79       17.22      2.36 o 
   4   9   0        0.54       -0.95      1.08 o 
   5   9   0        2.81        0.96      1.28 o 
   6   9   0        2.56       -0.98      1.70 o 
   7   9   0        0.99        3.85      2.00 o 
   8   9   0        0.11        0.45      2.73 o 
  -3  10   0        2.29        1.30      1.83 o 
  -2  10   0        3.91        1.73      1.83 o 
  -1  10   0        6.31        2.59      2.30 o 
   0  10   0       28.73       22.16      4.03 o 
   1  10   0        0.03       -0.05      1.86 o 
   2  10   0        3.95       -0.42      1.86 o 
   3  10   0       16.43       20.09      2.73 o 
   4  10   0       26.44       25.08      2.19 o 
   5  10   0        5.20        4.98      1.50 o 
   6  10   0        1.68        1.62      2.59 o 
   7  10   0        5.33        7.31      2.44 o 
  -2  11   0        2.00        0.86      2.88 o 
  -1  11   0       10.35       15.54      4.03 o 
   0  11   0        2.03        0.29      2.59 o 
   1  11   0       30.73       37.41      5.18 o 
   2  11   0        7.82        3.12      2.33 o 
   3  11   0        0.25       -1.32      2.07 o 
   4  11   0        0.09       -1.15      2.07 o 
   5  11   0        2.60       -0.71      1.93 o 
   6  11   0        0.04        0.14      1.49 o 
   2  12   0        0.73       -1.73      2.30 o 
   3  12   0        0.16       -2.74      2.28 o 
  -5 -11   1        0.94       -1.10      2.59 o 
  -4 -11   1        0.02       -0.35      2.13 o 
  -3 -11   1        2.43        1.30      2.13 o 
  -2 -11   1        0.12       -2.59      2.30 o 
  -1 -11   1        3.18        2.01      2.88 o 
   0 -11   1        0.23       -0.29      2.59 o 
   1 -11   1        0.69       -1.44      2.59 o 
  -7 -10   1        0.61        1.12      2.13 o 
  -6 -10   1        0.00        0.42      1.96 o 
  -5 -10   1        0.27       -1.92      1.28 o 
  -4 -10   1        0.69       -1.66      1.11 o 
  -3 -10   1        1.30       -0.76      1.86 o 
  -2 -10   1        0.83       -1.03      1.86 o 
  -1 -10   1        0.13       -0.29      2.30 o 
   0 -10   1       42.62       43.17      5.18 o 
   1 -10   1        0.19        1.15      2.30 o 
   2 -10   1        1.09        0.29      2.59 o 
   3 -10   1        2.50        0.85      1.93 o 
  -8  -9   1        6.83        8.70      2.66 o 
  -7  -9   1        8.66        4.44      2.26 o 
  -6  -9   1        8.48        5.50      3.89 o 
  -5  -9   1       23.94       27.55      2.39 o 
  -4  -9   1        0.10       -0.62      1.28 o 
  -3  -9   1       17.39       20.00      1.84 o 
  -2  -9   1        4.91        3.32      1.87 o 
  -1  -9   1       17.72       15.58      4.32 o 
   0  -9   1      108.02      103.60      6.91 o 
   1  -9   1        0.05        0.15      1.31 o 
   2  -9   1        9.02        8.46      2.13 o 
   3  -9   1        3.60        5.04      2.03 o 
   4  -9   1       13.63       13.54      2.65 o 
  -8  -8   1        0.75       -1.32      1.96 o 
  -7  -8   1       25.45       24.13      7.19 o 
  -6  -8   1        9.47        8.28      2.00 o 
  -5  -8   1       27.82       18.21      1.91 o 
  -4  -8   1       12.48       14.64      1.79 o 
  -3  -8   1        6.05        4.52      1.40 o 
  -2  -8   1      128.99      136.80      3.90 o 
  -1  -8   1      102.30      108.40      8.20 o 
   0  -8   1        4.37        4.39      1.61 o 
   1  -8   1       19.42       21.94      2.33 o 
   2  -8   1       65.78       73.93      3.96 o 
   3  -8   1      104.14      106.06      5.09 o 
   4  -8   1       51.33       65.88      4.37 o 
   5  -8   1        0.10       -0.14      1.59 o 
  -9  -7   1        1.15        2.30      2.30 o 
  -8  -7   1        0.52       -0.86      2.30 o 
  -7  -7   1        0.80       -1.92      1.54 o 
  -6  -7   1       48.95       49.07      3.51 o 
  -5  -7   1       11.57       13.18      1.67 o 
  -4  -7   1      222.54      224.46      5.55 o 
  -3  -7   1      126.95      135.43      5.26 o 
  -2  -7   1      214.38      231.77      8.91 o 
  -1  -7   1      355.89      369.17      6.18 o 
   0  -7   1       38.89       44.92      2.37 o 
   1  -7   1      245.18      284.43      6.46 o 
   2  -7   1        7.67        7.16      1.72 o 
   3  -7   1        4.00        3.45      1.63 o 
   4  -7   1        0.46        0.19      1.16 o 
   5  -7   1        7.48        7.68      1.85 o 
   6  -7   1        0.06       -1.15      1.63 o 
  -9  -6   1        1.37       -1.73      2.01 o 
  -8  -6   1        8.14       11.22      2.88 o 
  -7  -6   1       17.98       23.31      2.87 o 
  -6  -6   1      108.82       96.79      4.56 o 
  -5  -6   1      121.72      107.46      2.83 o 
  -4  -6   1        0.02        0.30      0.64 o 
  -3  -6   1       18.61       18.55      1.86 o 
  -2  -6   1        8.48        9.43      1.12 o 
  -1  -6   1       13.54       16.14      1.00 o 
   0  -6   1        5.62        4.61      0.55 o 
   1  -6   1       16.18       15.30      0.70 o 
   2  -6   1      147.71      165.20      3.22 o 
   3  -6   1        0.04       -0.04      0.77 o 
   4  -6   1       31.96       34.73      1.93 o 
   5  -6   1       61.08       64.55      3.51 o 
   6  -6   1        6.89        6.04      2.03 o 
   7  -6   1        5.88        3.81      1.68 o 
 -10  -5   1        2.38        3.17      2.88 o 
  -9  -5   1        0.42        1.44      2.30 o 
  -8  -5   1        8.97        9.06      1.43 o 
  -7  -5   1       17.32       21.23      1.64 o 
  -6  -5   1        0.01        0.79      0.83 o 
  -5  -5   1        5.49        6.47      0.73 o 
  -4  -5   1      136.37      133.92      2.68 o 
  -3  -5   1       75.16       77.05      1.94 o 
  -2  -5   1      516.54      530.18      8.08 o 
  -1  -5   1      208.28      217.99      4.78 o 
   0  -5   1      530.79      547.77      8.01 o 
   1  -5   1      540.33      575.67      6.39 o 
   2  -5   1        8.06        5.74      0.55 o 
   3  -5   1      245.57      253.52      4.69 o 
   4  -5   1       18.16       17.17      1.95 o 
   5  -5   1        9.39        8.10      1.80 o 
   6  -5   1       15.60       15.90      1.68 o 
   7  -5   1        0.21       -1.57      1.04 o 
   8  -5   1        2.61        0.64      1.43 o 
 -10  -4   1        1.12        1.00      1.52 o 
  -9  -4   1        3.49        2.21      1.52 o 
  -8  -4   1       22.53       25.12      2.08 o 
  -7  -4   1      148.93      140.16      4.04 o 
  -6  -4   1       65.80       66.51      2.30 o 
  -5  -4   1       21.41       28.37      1.51 o 
  -4  -4   1      532.88      485.05      6.10 o 
  -3  -4   1     2019.95     1968.60     21.63 o 
  -2  -4   1      243.89      259.77      3.63 o 
  -1  -4   1        2.74        3.15      0.42 o 
   0  -4   1      122.75      121.38      1.58 o 
   1  -4   1      158.23      149.00      2.04 o 
   2  -4   1      317.19      319.40      3.89 o 
   3  -4   1      676.43      655.33      7.96 o 
   4  -4   1       84.87       89.68      1.97 o 
   5  -4   1        6.17        4.77      0.90 o 
   6  -4   1        4.21        7.44      1.19 o 
   7  -4   1       19.51       14.84      2.28 o 
   8  -4   1        1.62        3.17      1.48 o 
 -10  -3   1        7.94       10.72      2.73 o 
  -9  -3   1        2.02        4.32      1.63 o 
  -8  -3   1        1.62       -0.10      1.00 o 
  -7  -3   1       68.88       65.40      2.77 o 
  -6  -3   1       45.10       43.25      1.70 o 
  -5  -3   1       85.32       93.54      1.83 o 
  -4  -3   1      111.29      104.76      1.71 o 
  -3  -3   1        0.35        1.88      0.29 o 
  -2  -3   1       69.97       66.39      1.07 o 
  -1  -3   1       94.19       98.32      1.70 o 
   0  -3   1     1583.86     1560.26     15.54 o 
   1  -3   1      451.73      441.21      4.82 o 
   2  -3   1      343.32      333.07      4.03 o 
   3  -3   1      260.14      252.45      3.53 o 
   4  -3   1       97.78      102.16      2.04 o 
   5  -3   1      372.53      361.33      5.11 o 
   6  -3   1        2.17        2.18      0.83 o 
   7  -3   1        0.62       -0.75      0.85 o 
   8  -3   1        4.89        5.53      1.55 o 
   9  -3   1        0.79        0.58      1.39 o 
 -10  -2   1        7.53        4.89      2.03 o 
  -9  -2   1       39.10       42.99      3.46 o 
  -8  -2   1       10.41        6.92      1.22 o 
  -7  -2   1      155.77      158.29      3.80 o 
  -6  -2   1       91.85       74.99      2.32 o 
  -5  -2   1        2.28        0.75      0.64 o 
  -4  -2   1        2.27        1.64      0.35 o 
  -3  -2   1      126.77      114.65      1.69 o 
  -2  -2   1     4796.52     4756.45     44.50 o 
  -1  -2   1      925.36      895.54      9.30 o 
   0  -2   1      384.03      371.20      5.26 o 
   1  -2   1      134.54      121.07      1.80 o 
   2  -2   1       76.13       85.47      1.33 o 
   3  -2   1      141.33      134.29      2.41 o 
   4  -2   1        5.03        2.90      0.54 o 
   5  -2   1       65.58       63.68      1.87 o 
   6  -2   1       63.52       62.73      2.37 o 
   7  -2   1        1.37        0.29      0.87 o 
   8  -2   1        7.29        6.09      1.55 o 
   9  -2   1        1.15        0.23      1.21 o 
 -10  -1   1        2.56        0.12      1.72 o 
  -9  -1   1        6.06        4.89      1.38 o 
  -8  -1   1       62.07       74.75      4.30 o 
  -7  -1   1       20.03       17.80      1.49 o 
  -6  -1   1      239.48      238.62      4.77 o 
  -5  -1   1      114.20      122.85      2.91 o 
  -4  -1   1       18.59       19.96      1.94 o 
  -3  -1   1      298.73      278.95      3.84 o 
  -2  -1   1     2972.59     2771.61     23.13 o 
  -1  -1   1       12.93       13.16      0.31 o 
   0  -1   1      346.10      356.19      4.11 o 
   1  -1   1       63.25       61.19      1.16 o 
   2  -1   1       14.25       12.68      0.58 o 
   3  -1   1      674.24      701.28      8.14 o 
   4  -1   1      330.72      349.38      5.19 o 
   5  -1   1      101.13      106.30      2.36 o 
   6  -1   1       47.00       54.06      2.18 o 
   7  -1   1       31.67       27.17      1.79 o 
   8  -1   1        0.00       -0.36      1.04 o 
   9  -1   1        2.72        3.05      1.38 o 
 -10   0   1        2.60        2.88      2.30 o 
  -9   0   1        0.60       -0.29      1.16 o 
  -8   0   1       44.72       38.68      2.54 o 
  -7   0   1       11.79       18.21      1.79 o 
  -6   0   1      160.43      151.57      3.62 o 
  -5   0   1       89.54       87.70      2.08 o 
  -4   0   1        0.00        1.15      0.49 o 
  -3   0   1      562.29      562.25      6.55 o 
  -2   0   1     4105.47     4214.06     48.83 o 
  -1   0   1     2072.06     2040.35     16.29 o 
   0   0   1       24.13       15.62      0.86 o 
   1   0   1     2202.29     2131.89     25.50 o 
   2   0   1      778.04      830.06      9.34 o 
   3   0   1     1731.30     1881.99     20.64 o 
   4   0   1      818.31      855.15     11.02 o 
   5   0   1       21.98       25.67      0.96 o 
   6   0   1       69.86       71.87      4.20 o 
   7   0   1       20.13       21.11      1.69 o 
   8   0   1       31.43       30.00      2.24 o 
   9   0   1        0.08       -0.10      1.16 o 
  10   0   1       11.34       18.13      4.41 o 
  -9   1   1        0.04       -0.58      1.16 o 
  -8   1   1       49.53       48.36      5.90 o 
  -7   1   1        1.25        1.85      0.97 o 
  -6   1   1        0.07        1.74      1.12 o 
  -5   1   1       14.54       10.35      0.74 o 
  -4   1   1      185.68      160.91      2.87 o 
  -3   1   1      292.08      296.30      3.55 o 
  -2   1   1     3640.26     3641.31     38.19 o 
  -1   1   1      202.67      225.10      2.77 o 
   0   1   1       97.95      116.31      1.61 o 
   1   1   1     1240.27     1273.62     12.13 o 
   2   1   1      889.96      866.83      8.00 o 
   3   1   1        0.25        1.20      0.25 o 
   4   1   1      118.01      122.03      2.24 o 
   5   1   1      128.39      140.95      2.27 o 
   6   1   1       20.98       22.96      1.43 o 
   7   1   1        3.29        2.40      0.85 o 
   8   1   1       11.69       11.96      1.43 o 
   9   1   1        1.52        0.32      1.42 o 
  10   1   1        5.00        7.55      2.13 o 
  -9   2   1       10.05        9.92      1.88 o 
  -8   2   1       16.63       11.04      1.77 o 
  -7   2   1      152.94      139.44      3.25 o 
  -6   2   1       57.59       49.18      1.87 o 
  -5   2   1       39.89       41.98      1.34 o 
  -4   2   1      952.47      947.40     10.88 o 
  -3   2   1      726.99      808.84      9.27 o 
  -2   2   1        4.83        5.95      0.46 o 
  -1   2   1       82.83       91.16      1.38 o 
   0   2   1       31.67       27.03      1.09 o 
   1   2   1      562.58      564.44      6.46 o 
   2   2   1     1602.93     1647.53     15.62 o 
   3   2   1      369.89      334.47      3.91 o 
   4   2   1       31.27       28.57      0.95 o 
   5   2   1       14.30       11.13      0.73 o 
   6   2   1       98.29       95.93      3.99 o 
   7   2   1        2.91        6.44      1.02 o 
   8   2   1        1.29        2.83      0.96 o 
   9   2   1        0.02        2.18      1.87 o 
  10   2   1        5.37        6.56      1.93 o 
  -9   3   1        0.05        1.40      1.43 o 
  -8   3   1        2.55        1.21      1.17 o 
  -7   3   1        5.34        6.12      1.06 o 
  -6   3   1       81.35       85.48      2.44 o 
  -5   3   1        3.43        3.94      0.64 o 
  -4   3   1      214.70      210.87      3.09 o 
  -3   3   1      331.95      318.04      4.32 o 
  -2   3   1      231.56      229.82      2.97 o 
  -1   3   1       47.06       45.15      1.41 o 
   0   3   1     3031.64     2962.02     31.85 o 
   1   3   1       13.52       23.47      0.69 o 
   2   3   1     2460.53     2354.10     23.82 o 
   3   3   1      467.79      498.14      5.55 o 
   4   3   1        3.03        5.52      0.66 o 
   5   3   1      154.85      179.08      2.88 o 
   6   3   1      285.93      292.33      4.89 o 
   7   3   1        9.29        6.12      1.52 o 
   8   3   1       48.44       53.17      2.66 o 
   9   3   1       15.05       11.22      2.16 o 
  10   3   1        2.61        3.11      2.73 o 
  -8   4   1        0.40       -1.50      1.57 o 
  -7   4   1        0.00       -0.73      0.81 o 
  -6   4   1        8.00        7.22      1.42 o 
  -5   4   1       42.73       43.57      1.53 o 
  -4   4   1       63.04       63.25      1.71 o 
  -3   4   1       41.38       46.58      1.37 o 
  -2   4   1        6.05        9.37      0.64 o 
  -1   4   1       66.15       48.31      1.11 o 
   0   4   1      307.87      301.39      3.80 o 
   1   4   1      207.60      184.56      2.56 o 
   2   4   1      391.71      373.66      4.20 o 
   3   4   1      220.83      209.94      2.90 o 
   4   4   1       81.25       81.55      1.51 o 
   5   4   1        0.57        0.36      0.58 o 
   6   4   1      107.86      104.08      2.67 o 
   7   4   1      139.50      144.79      4.03 o 
   8   4   1       43.86       40.63      2.38 o 
   9   4   1       15.34       19.28      3.45 o 
  10   4   1        4.22        3.58      1.59 o 
  -8   5   1        1.21       -1.03      1.39 o 
  -7   5   1        0.43       -1.83      1.22 o 
  -6   5   1       12.22       13.68      1.85 o 
  -5   5   1      146.04      149.36      2.74 o 
  -4   5   1        2.47        3.12      0.80 o 
  -3   5   1       37.98       36.11      1.33 o 
  -2   5   1        5.03        4.66      0.88 o 
  -1   5   1      225.31      206.19      2.81 o 
   0   5   1      245.67      224.45      3.15 o 
   1   5   1       36.70       37.51      0.91 o 
   2   5   1       15.28       10.25      0.82 o 
   3   5   1       96.96      121.20      2.27 o 
   4   5   1      177.93      160.61      2.93 o 
   5   5   1        3.61        3.94      0.66 o 
   6   5   1        2.70        2.29      1.08 o 
   7   5   1       82.76       78.48      2.66 o 
   8   5   1        5.53        4.89      1.16 o 
   9   5   1        1.47       -0.58      1.58 o 
  10   5   1        1.46        2.88      1.52 o 
  -7   6   1        0.82       -1.88      1.26 o 
  -6   6   1        0.24        0.74      1.26 o 
  -5   6   1        0.01       -1.34      0.89 o 
  -4   6   1        8.11       11.29      1.36 o 
  -3   6   1      335.89      344.37      5.01 o 
  -2   6   1       10.40       13.50      0.95 o 
  -1   6   1      134.54      135.28      2.24 o 
   0   6   1       12.46       16.78      0.83 o 
   1   6   1       26.11       30.51      1.04 o 
   2   6   1      416.91      409.62      5.19 o 
   3   6   1       41.87       44.47      1.30 o 
   4   6   1      215.85      229.55      4.47 o 
   5   6   1        8.92       10.46      1.11 o 
   6   6   1       66.30       71.62      2.99 o 
   7   6   1       93.02      103.23      4.90 o 
   8   6   1        7.27        6.53      1.81 o 
   9   6   1       12.09       12.95      3.17 o 
  10   6   1        1.84        3.74      2.88 o 
  -7   7   1        1.58        0.10      2.16 o 
  -6   7   1        4.73        2.51      1.50 o 
  -5   7   1        4.19        4.20      1.39 o 
  -4   7   1        0.01       -0.97      0.93 o 
  -3   7   1       43.28       42.56      1.87 o 
  -2   7   1       33.92       35.89      1.59 o 
  -1   7   1      137.31      152.36      3.20 o 
   0   7   1       33.58       36.74      1.32 o 
   1   7   1      162.29      170.78      3.06 o 
   2   7   1       99.68       96.59      2.01 o 
   3   7   1      182.64      186.23      7.11 o 
   4   7   1       62.09       63.94      2.65 o 
   5   7   1        8.43       10.70      1.51 o 
   6   7   1        1.72        1.19      1.87 o 
   7   7   1        4.49        2.18      2.88 o 
   8   7   1        3.28        1.74      2.45 o 
   9   7   1        1.15        2.88      2.30 o 
  -6   8   1        3.41        0.77      5.90 o 
  -5   8   1        0.12       -1.30      1.63 o 
  -4   8   1        3.08        1.57      1.80 o 
  -3   8   1        2.09        1.63      1.43 o 
  -2   8   1        8.13        5.97      1.55 o 
  -1   8   1        9.06        8.73      2.80 o 
   0   8   1       16.77       22.42      2.41 o 
   1   8   1       10.73       12.33      1.14 o 
   2   8   1       40.35       38.02      3.06 o 
   3   8   1        2.86        0.83      1.20 o 
   4   8   1        0.49        0.11      1.10 o 
   5   8   1       21.43       23.01      2.04 o 
   6   8   1        7.88        9.46      2.13 o 
   7   8   1        1.24        0.32      1.70 o 
   8   8   1        0.01        0.10      1.80 o 
   9   8   1        1.91       -0.59      2.03 o 
  -5   9   1        1.00        0.00      3.17 o 
  -4   9   1        4.09        2.24      1.93 o 
  -3   9   1        8.74        5.04      2.45 o 
  -2   9   1        5.58        6.48      2.13 o 
  -1   9   1       33.05       37.04      3.21 o 
   0   9   1        6.36        3.07      1.65 o 
   1   9   1       50.41       54.02      2.48 o 
   2   9   1        0.10       -0.69      1.05 o 
   3   9   1       32.62       41.47      2.36 o 
   4   9   1        5.88        3.45      1.04 o 
   5   9   1       35.36       35.03      3.64 o 
   6   9   1        2.33        0.94      1.74 o 
   7   9   1        6.29        8.74      2.45 o 
   8   9   1        0.04        0.96      2.73 o 
  -4  10   1       33.98       32.45      4.03 o 
  -3  10   1        3.83        1.27      1.93 o 
  -2  10   1       15.26       10.63      2.44 o 
  -1  10   1        0.05       -1.44      2.01 o 
   0  10   1       11.25       11.93      2.54 o 
   1  10   1       12.92       14.75      2.62 o 
   2  10   1        0.02        0.20      1.12 o 
   3  10   1        1.03        2.86      1.35 o 
   4  10   1        7.18        6.49      1.51 o 
   5  10   1        0.40       -0.34      1.10 o 
   6  10   1        1.84        3.59      2.45 o 
   7  10   1        0.36        1.49      1.96 o 
  -2  11   1        0.59       -0.29      2.88 o 
  -1  11   1        0.04       -2.01      2.59 o 
   0  11   1        3.57        3.17      2.59 o 
   1  11   1        2.00        1.16      3.89 o 
   2  11   1       17.38       21.42      3.15 o 
   3  11   1       19.84       26.59      7.34 o 
   4  11   1        1.97        1.13      1.46 o 
   5  11   1       15.74       16.70      2.17 o 
   6  11   1        2.35        2.47      1.58 o 
   1  12   1        2.79        1.15      3.17 o 
   2  12   1        0.15       -2.26      2.28 o 
   3  12   1        0.00       -2.54      2.21 o 
   4  12   1        0.44       -1.15      2.88 o 
  -5 -11   2        1.99        2.84      2.76 o 
  -4 -11   2        0.20        0.63      2.39 o 
  -3 -11   2        1.10        0.86      2.88 o 
  -2 -11   2        6.76        6.62      3.45 o 
  -1 -11   2        1.62        0.86      2.88 o 
   0 -11   2        0.18        2.30      3.17 o 
  -6 -10   2        0.25       -0.55      2.00 o 
  -5 -10   2        2.29        0.60      2.50 o 
  -4 -10   2        3.89        1.15      2.13 o 
  -3 -10   2        0.57        0.52      1.92 o 
  -2 -10   2        0.01       -0.29      2.30 o 
  -1 -10   2        1.95        2.01      2.59 o 
   0 -10   2        9.64        9.50      3.17 o 
   1 -10   2        2.13       -0.86      2.30 o 
   2 -10   2        1.02       -2.30      2.30 o 
   3 -10   2        2.71        4.89      3.17 o 
  -7  -9   2        3.32        3.95      2.29 o 
  -6  -9   2        1.51        1.20      3.45 o 
  -5  -9   2        1.81        1.51      2.66 o 
  -4  -9   2        3.69        3.78      1.49 o 
  -3  -9   2        5.81        7.93      2.28 o 
  -2  -9   2       17.71       24.26      3.74 o 
  -1  -9   2       78.81       94.68      6.91 o 
   0  -9   2        6.25       12.09      3.17 o 
   1  -9   2       11.62       12.09      3.17 o 
   2  -9   2       10.92       11.13      2.33 o 
   3  -9   2        1.91        1.27      1.72 o 
   4  -9   2        0.01       -2.34      1.72 o 
  -8  -8   2        1.27       -0.86      2.30 o 
  -7  -8   2        6.43        7.17      2.88 o 
  -6  -8   2        1.53        1.61      1.57 o 
  -5  -8   2        0.49       -0.67      1.14 o 
  -4  -8   2       11.25       10.18      1.68 o 
  -3  -8   2       10.23       13.18      2.02 o 
  -2  -8   2        0.57       -0.52      1.59 o 
  -1  -8   2       59.83       53.10      3.46 o 
   0  -8   2       59.84       64.75      3.44 o 
   1  -8   2       89.39       91.89      4.34 o 
   2  -8   2        3.45        3.13      1.52 o 
   3  -8   2       19.78       19.68      2.65 o 
   4  -8   2        0.83        1.01      1.87 o 
   5  -8   2       19.06       17.15      2.85 o 
  -9  -7   2        0.54        0.00      2.30 o 
  -8  -7   2        0.65       -1.73      2.01 o 
  -7  -7   2        6.68        8.75      2.26 o 
  -6  -7   2        4.80        3.91      2.30 o 
  -5  -7   2        6.00        5.66      1.39 o 
  -4  -7   2       97.64       87.24      3.27 o 
  -3  -7   2      202.50      193.92      5.13 o 
  -2  -7   2        8.19       10.97      3.02 o 
  -1  -7   2       56.09       54.67      1.83 o 
   0  -7   2       61.09       56.66      2.48 o 
   1  -7   2        0.36        2.30      1.22 o 
   2  -7   2      260.57      244.23      7.72 o 
   3  -7   2       22.92       22.86      2.54 o 
   4  -7   2       38.33       32.01      3.05 o 
   5  -7   2       38.10       37.96      3.32 o 
   6  -7   2        1.40        2.59      2.88 o 
  -9  -6   2        5.41        7.48      2.88 o 
  -8  -6   2        6.27        4.32      2.59 o 
  -7  -6   2        1.40        4.89      2.01 o 
  -6  -6   2        6.19       11.03      3.31 o 
  -5  -6   2      470.54      461.92      9.31 o 
  -4  -6   2        0.15        1.99      1.03 o 
  -3  -6   2      262.37      265.27      5.96 o 
  -2  -6   2      166.41      173.48      4.15 o 
  -1  -6   2       14.78       16.78      1.52 o 
   0  -6   2      698.22      669.54     11.09 o 
   1  -6   2      211.41      218.87      3.63 o 
   2  -6   2      149.16      147.03      3.35 o 
   3  -6   2        4.64        8.42      1.05 o 
   4  -6   2       56.96       63.79      3.09 o 
   5  -6   2        2.74        4.06      1.14 o 
   6  -6   2        3.27        4.59      2.00 o 
   7  -6   2        5.74        3.25      1.52 o 
  -9  -5   2        1.52        0.86      2.59 o 
  -8  -5   2       19.17       15.54      3.17 o 
  -7  -5   2       31.49       33.91      2.09 o 
  -6  -5   2       36.86       39.24      1.85 o 
  -5  -5   2       97.33      108.46      2.45 o 
  -4  -5   2       23.65       26.73      1.42 o 
  -3  -5   2       51.23       46.40      1.21 o 
  -2  -5   2      100.70       94.05      2.70 o 
  -1  -5   2       38.11       38.65      1.60 o 
   0  -5   2      121.98      102.51      1.64 o 
   1  -5   2       15.37       21.21      0.74 o 
   2  -5   2      151.56      145.59      2.54 o 
   3  -5   2       14.61       10.89      1.10 o 
   4  -5   2      200.19      214.94      4.94 o 
   5  -5   2       97.46      107.38      3.71 o 
   6  -5   2        6.63        7.59      1.60 o 
   7  -5   2        8.04        7.32      1.93 o 
   8  -5   2       16.02       20.19      2.83 o 
 -10  -4   2        0.05        0.00      1.72 o 
  -9  -4   2        0.03       -0.66      1.38 o 
  -8  -4   2        1.41        1.44      1.16 o 
  -7  -4   2        1.91        0.13      1.25 o 
  -6  -4   2        1.07        0.83      1.03 o 
  -5  -4   2       45.83       34.40      1.36 o 
  -4  -4   2        1.08        1.18      0.54 o 
  -3  -4   2      926.38      940.39     10.76 o 
  -2  -4   2        2.87        1.80      0.45 o 
  -1  -4   2      197.10      219.73      5.40 o 
   0  -4   2        0.99        3.05      0.43 o 
   1  -4   2       40.11       44.57      0.92 o 
   2  -4   2      252.40      258.66      3.23 o 
   3  -4   2      547.46      544.27      7.37 o 
   4  -4   2       22.16       20.88      1.43 o 
   5  -4   2        0.53       -0.84      0.87 o 
   6  -4   2        3.72        2.33      1.04 o 
   7  -4   2       28.88       26.93      2.38 o 
   8  -4   2       22.81       17.42      2.24 o 
 -10  -3   2        0.31        1.35      1.72 o 
  -9  -3   2        0.00       -0.25      1.73 o 
  -8  -3   2        2.28        2.21      1.16 o 
  -7  -3   2        2.25        2.62      1.21 o 
  -6  -3   2        0.00        1.24      0.72 o 
  -5  -3   2       40.04       45.45      1.35 o 
  -4  -3   2       76.61       82.40      1.64 o 
  -3  -3   2       49.67       59.38      1.47 o 
  -2  -3   2        2.38        4.52      0.29 o 
  -1  -3   2       60.32       55.34      1.46 o 
   0  -3   2      312.93      330.51      4.02 o 
   1  -3   2       10.12       10.09      0.58 o 
   2  -3   2        5.30        8.08      0.44 o 
   3  -3   2        9.37       11.15      0.81 o 
   4  -3   2       17.42       15.19      1.05 o 
   5  -3   2       19.66       21.55      1.49 o 
   6  -3   2       74.42       68.58      2.60 o 
   7  -3   2       50.81       52.60      2.91 o 
   8  -3   2        0.03       -1.38      1.10 o 
   9  -3   2        5.38        7.22      1.77 o 
 -10  -2   2        0.02        0.14      1.63 o 
  -9  -2   2        0.46        0.92      1.52 o 
  -8  -2   2        0.47        0.24      1.04 o 
  -7  -2   2        1.13        0.62      0.89 o 
  -6  -2   2      131.81      142.84      4.11 o 
  -5  -2   2        3.10        2.21      0.75 o 
  -4  -2   2      245.27      237.82      3.33 o 
  -3  -2   2       24.16       19.61      0.77 o 
  -2  -2   2      502.10      522.78      5.32 o 
  -1  -2   2      319.31      339.38      4.08 o 
   0  -2   2      787.62      822.90     10.09 o 
   1  -2   2       50.11       48.81      1.12 o 
   2  -2   2     1281.53     1310.83     16.27 o 
   3  -2   2      766.68      879.96     12.94 o 
   4  -2   2      101.15       93.55      2.50 o 
   5  -2   2      171.74      173.11      3.50 o 
   6  -2   2       20.82       20.21      1.51 o 
   7  -2   2        1.69        0.62      0.89 o 
   8  -2   2       10.16        9.69      1.73 o 
   9  -2   2        6.19       10.99      1.86 o 
 -10  -1   2        2.60       -0.05      3.31 o 
  -9  -1   2        0.00        0.79      1.52 o 
  -8  -1   2        0.40       -0.65      0.93 o 
  -7  -1   2        3.02        1.11      0.96 o 
  -6  -1   2       91.48      102.29      2.89 o 
  -5  -1   2      273.64      254.84      4.10 o 
  -4  -1   2       35.37       48.22      1.36 o 
  -3  -1   2      519.87      503.59      5.16 o 
  -2  -1   2      240.33      246.74      2.87 o 
  -1  -1   2      113.80      125.40      1.69 o 
   0  -1   2       81.91       87.44      1.35 o 
   1  -1   2      138.16      120.12      2.29 o 
   2  -1   2      142.03      138.28      2.34 o 
   3  -1   2      320.76      328.14      4.89 o 
   4  -1   2       20.99       14.28      1.08 o 
   5  -1   2      410.59      427.31      6.41 o 
   6  -1   2       15.33       13.22      1.31 o 
   7  -1   2       95.15       92.07      2.97 o 
   8  -1   2        0.58        1.15      1.10 o 
   9  -1   2        0.55       -0.06      1.10 o 
 -10   0   2        1.60       -0.98      1.52 o 
  -9   0   2        0.67        0.31      1.31 o 
  -8   0   2       18.46       21.27      2.50 o 
  -7   0   2       13.07       22.06      2.38 o 
  -6   0   2        0.27        0.67      0.71 o 
  -5   0   2       28.17       33.10      1.34 o 
  -4   0   2      243.21      290.92      4.34 o 
  -3   0   2      296.46      261.41      3.92 o 
  -2   0   2       65.23       98.85      1.48 o 
  -1   0   2     8227.91     8046.82     75.56 o 
   0   0   2       15.51       20.51      0.51 o 
   1   0   2      393.82      446.40      6.47 o 
   2   0   2     3664.83     3453.41     38.25 o 
   3   0   2      158.04      147.57      2.32 o 
   4   0   2     2212.66     2325.13     28.09 o 
   5   0   2       53.50       58.11      1.49 o 
   6   0   2      170.04      170.93      3.91 o 
   7   0   2       60.64       56.78      2.33 o 
   8   0   2        1.18        4.55      1.27 o 
   9   0   2        0.24       -0.14      1.10 o 
  10   0   2        3.22        4.10      1.93 o 
  -9   1   2       12.13        6.91      1.71 o 
  -8   1   2        0.97       -0.17      1.18 o 
  -7   1   2       18.79       17.31      1.47 o 
  -6   1   2        0.03       -0.04      0.69 o 
  -5   1   2       34.06       30.67      1.37 o 
  -4   1   2      577.36      593.67      6.59 o 
  -3   1   2     1181.41     1175.53     12.09 o 
  -2   1   2     1053.96      968.80      9.90 o 
  -1   1   2      180.17      170.58      2.13 o 
   0   1   2     1474.52     1507.34     20.06 o 
   1   1   2     1681.23     1846.33     18.26 o 
   2   1   2     1509.12     1522.71     14.58 o 
   3   1   2       19.92       24.67      0.69 o 
   4   1   2      131.42      123.91      2.43 o 
   5   1   2       28.74       27.75      1.20 o 
   6   1   2        4.91        2.72      0.75 o 
   7   1   2      104.70      105.85      3.09 o 
   8   1   2        0.00       -0.46      0.88 o 
   9   1   2       24.83       30.88      2.42 o 
  10   1   2        0.87        0.58      1.63 o 
  -9   2   2       25.06       25.24      2.54 o 
  -8   2   2        1.43        2.69      1.38 o 
  -7   2   2       25.59       24.63      2.09 o 
  -6   2   2      569.38      577.20     12.63 o 
  -5   2   2      105.59      105.14      2.10 o 
  -4   2   2      344.06      344.15      4.61 o 
  -3   2   2      722.78      674.18      7.87 o 
  -2   2   2     2242.84     2324.71     21.70 o 
  -1   2   2     9969.72     9653.24    163.97 o 
   0   2   2    28011.62    27553.12    437.69 o 
   1   2   2     1306.11     1230.40     12.33 o 
   2   2   2     1322.34     1293.45     14.29 o 
   3   2   2       42.27       44.33      0.97 o 
   4   2   2      225.60      219.66      3.18 o 
   5   2   2      300.43      305.01      4.30 o 
   6   2   2       84.33       84.39      5.65 o 
   7   2   2        0.45        0.47      0.83 o 
   8   2   2       30.68       28.45      1.82 o 
   9   2   2        6.58        9.57      2.19 o 
  10   2   2        0.08        0.88      1.52 o 
  -9   3   2        0.49       -1.16      1.33 o 
  -8   3   2       51.16       47.95      3.35 o 
  -7   3   2       74.48       67.38      2.37 o 
  -6   3   2       97.45      104.98      2.75 o 
  -5   3   2      185.07      193.13      3.27 o 
  -4   3   2       17.91       15.64      0.88 o 
  -3   3   2      979.65      894.66      9.64 o 
  -2   3   2        4.07        7.95      0.58 o 
  -1   3   2     1423.57     1314.71     13.56 o 
   0   3   2     2953.95     3063.76     36.34 o 
   1   3   2     4246.68     4394.44     50.95 o 
   2   3   2       39.79       35.00      1.25 o 
   3   3   2       73.04       81.01      1.50 o 
   4   3   2      437.33      412.07      5.29 o 
   5   3   2       19.71       22.38      0.98 o 
   6   3   2      274.07      268.13      4.59 o 
   7   3   2       76.93       83.70      2.62 o 
   8   3   2        2.56        1.08      0.86 o 
   9   3   2       19.87       21.14      2.54 o 
  10   3   2        4.13        5.50      1.80 o 
  -8   4   2        0.54       -0.35      0.97 o 
  -7   4   2        0.44        0.83      0.88 o 
  -6   4   2       22.16       20.43      1.59 o 
  -5   4   2       82.19       79.04      1.92 o 
  -4   4   2        0.38        0.52      0.51 o 
  -3   4   2      149.40      144.05      2.60 o 
  -2   4   2       10.59       13.02      1.22 o 
  -1   4   2       27.49       21.29      0.80 o 
   0   4   2     1862.30     1940.08     21.27 o 
   1   4   2       24.12       31.20      0.86 o 
   2   4   2     2196.11     2226.12     24.39 o 
   3   4   2      155.28      155.76      3.12 o 
   4   4   2      674.13      686.30      9.05 o 
   5   4   2       11.69       10.89      0.77 o 
   6   4   2       12.37       13.86      1.06 o 
   7   4   2       32.61       31.70      1.85 o 
   8   4   2        0.16        1.40      0.93 o 
   9   4   2        0.28        0.00      1.22 o 
  10   4   2        3.37        9.27      2.00 o 
  -8   5   2        0.08       -0.90      1.76 o 
  -7   5   2       27.33       29.37      3.53 o 
  -6   5   2       15.31       14.29      1.42 o 
  -5   5   2      121.23      115.93      2.41 o 
  -4   5   2      157.78      154.61      3.00 o 
  -3   5   2      240.73      247.76      3.87 o 
  -2   5   2       50.98       50.25      1.57 o 
  -1   5   2      573.01      560.35      6.90 o 
   0   5   2      473.61      513.43      6.31 o 
   1   5   2      533.04      528.10      6.42 o 
   2   5   2      516.47      543.50      6.67 o 
   3   5   2        0.93        3.73      0.56 o 
   4   5   2        0.28       -0.15      0.41 o 
   5   5   2       74.41       74.33      1.86 o 
   6   5   2       83.84       87.82      2.57 o 
   7   5   2        0.01        0.58      0.74 o 
   8   5   2        0.12        1.81      0.96 o 
   9   5   2        0.00        0.93      1.31 o 
  10   5   2        4.82        8.23      1.93 o 
  -7   6   2        6.21        5.14      1.68 o 
  -6   6   2        1.29        0.50      2.26 o 
  -5   6   2        0.94        0.62      0.72 o 
  -4   6   2       64.00       63.72      1.97 o 
  -3   6   2        0.02        0.21      0.65 o 
  -2   6   2       96.44       98.80      2.18 o 
  -1   6   2        0.71       -0.15      0.56 o 
   0   6   2       38.49       38.96      1.27 o 
   1   6   2       76.68       85.92      1.59 o 
   2   6   2       58.90       55.21      1.36 o 
   3   6   2       14.42       11.98      1.95 o 
   4   6   2       10.77       13.12      0.92 o 
   5   6   2       11.41       13.54      1.20 o 
   6   6   2       68.93       74.63      2.43 o 
   7   6   2        0.54        1.46      1.04 o 
   8   6   2        0.48        0.08      1.06 o 
   9   6   2        0.02        0.00      2.01 o 
  10   6   2        4.26        6.62      2.88 o 
  -7   7   2        6.95        3.03      1.96 o 
  -6   7   2       24.68       25.61      2.50 o 
  -5   7   2        6.67        6.29      1.53 o 
  -4   7   2        9.38        5.98      1.22 o 
  -3   7   2       43.51       46.52      1.72 o 
  -2   7   2        1.43        0.40      0.85 o 
  -1   7   2        0.09       -0.60      0.60 o 
   0   7   2       13.30       11.88      0.90 o 
   1   7   2       34.30       39.52      1.12 o 
   2   7   2        1.70        3.52      0.86 o 
   3   7   2       13.98       16.46      1.32 o 
   4   7   2       42.22       38.95      1.64 o 
   5   7   2       43.94       39.42      1.82 o 
   6   7   2        9.44       11.24      1.62 o 
   7   7   2       68.60       73.33      3.99 o 
   8   7   2        1.36       -1.02      1.52 o 
   9   7   2        5.69        7.60      2.29 o 
  -6   8   2        0.79       -1.18      1.70 o 
  -5   8   2        0.33        0.17      1.43 o 
  -4   8   2       11.78       14.20      1.74 o 
  -3   8   2       35.28       33.50      2.14 o 
  -2   8   2        0.11       -1.15      0.76 o 
  -1   8   2       32.13       34.15      2.28 o 
   0   8   2        7.44        5.57      1.13 o 
   1   8   2        0.18        0.77      0.83 o 
   2   8   2      105.29       97.96      3.30 o 
   3   8   2       15.89       15.33      1.34 o 
   4   8   2        0.51        0.11      1.10 o 
   5   8   2        0.10       -0.96      1.07 o 
   6   8   2        0.96        1.19      1.27 o 
   7   8   2        6.40        5.07      1.96 o 
   8   8   2        2.90        5.54      2.59 o 
   9   8   2        3.19        0.04      2.22 o 
  -5   9   2        6.17        5.18      3.45 o 
  -4   9   2        1.33        0.70      2.07 o 
  -3   9   2        0.10       -2.23      1.59 o 
  -2   9   2        9.90       12.53      2.54 o 
  -1   9   2        0.58       -1.11      1.38 o 
   0   9   2        7.30        8.08      1.30 o 
   1   9   2        3.97        3.94      1.29 o 
   2   9   2        4.85        1.03      1.13 o 
   3   9   2        1.92        1.27      1.12 o 
   4   9   2        0.04       -1.22      0.87 o 
   5   9   2        2.08        0.59      1.37 o 
   6   9   2        2.57        1.14      2.03 o 
   7   9   2        1.37       -1.04      2.45 o 
   8   9   2        0.34       -2.04      1.77 o 
  -4  10   2       10.84        8.24      2.62 o 
  -3  10   2        1.96       -1.67      1.93 o 
  -2  10   2        9.32       10.81      2.54 o 
  -1  10   2       27.55       23.16      3.15 o 
   0  10   2        6.24        4.45      2.13 o 
   1  10   2        5.57        6.08      1.50 o 
   2  10   2        0.00       -0.62      1.21 o 
   3  10   2        5.45        6.77      1.52 o 
   4  10   2       19.71       16.54      2.02 o 
   5  10   2        1.47        1.50      1.13 o 
   6  10   2        8.37        7.84      1.45 o 
   7  10   2        1.28        2.72      2.00 o 
   8  10   2        2.51       -0.66      1.96 o 
  -2  11   2        1.29        1.44      2.88 o 
  -1  11   2        2.04       -0.29      2.59 o 
   0  11   2       12.31       20.83      3.03 o 
   1  11   2       17.90       20.39      3.03 o 
   2  11   2        0.18       -0.42      1.80 o 
   3  11   2        0.37        0.72      1.42 o 
   4  11   2        0.64        0.95      1.42 o 
   5  11   2        5.87        3.87      2.34 o 
   6  11   2        0.34        1.98      1.51 o 
   0  12   2        0.01       -2.30      2.59 o 
   1  12   2        0.90       -2.16      2.28 o 
   2  12   2        0.10       -0.58      2.28 o 
   3  12   2       14.64       16.15      3.18 o 
   4  12   2        4.75        3.36      2.42 o 
   5  12   2        0.01       -1.28      1.51 o 
  -4 -11   3        0.31        0.00      2.88 o 
  -3 -11   3        0.79        3.45      3.17 o 
  -2 -11   3        8.03        8.35      3.74 o 
  -1 -11   3        0.02        0.58      2.88 o 
  -6 -10   3        0.90        1.30      5.18 o 
  -5 -10   3        0.04        0.67      1.85 o 
  -4 -10   3       13.59       12.33      2.90 o 
  -3 -10   3        0.07       -1.44      2.30 o 
  -2 -10   3       19.05       23.60      4.60 o 
  -1 -10   3        4.06        2.01      2.88 o 
   0 -10   3        3.86        4.89      2.88 o 
   1 -10   3        0.55       -0.86      2.30 o 
   2 -10   3        2.21        2.01      2.88 o 
  -7  -9   3        0.00       -2.70      1.80 o 
  -6  -9   3        2.72        0.34      2.00 o 
  -5  -9   3       16.10       14.78      2.14 o 
  -4  -9   3        1.86       -0.60      1.76 o 
  -3  -9   3       52.16       59.84      4.14 o 
  -2  -9   3        9.84        9.78      3.17 o 
  -1  -9   3        0.71       -0.29      2.30 o 
   0  -9   3       11.90       10.94      3.17 o 
   1  -9   3        3.08        5.18      2.88 o 
   2  -9   3        0.82        0.88      1.52 o 
   3  -9   3       22.39       23.82      3.45 o 
   4  -9   3        3.55        6.66      3.02 o 
  -8  -8   3        3.09        1.44      2.30 o 
  -7  -8   3        0.02        0.00      2.01 o 
  -6  -8   3        0.60       -3.13      4.03 o 
  -5  -8   3        1.42       -0.06      1.21 o 
  -4  -8   3        0.22       -0.89      1.04 o 
  -3  -8   3        7.43        4.39      1.47 o 
  -2  -8   3        4.19        1.60      1.70 o 
  -1  -8   3        9.57        8.06      2.59 o 
   0  -8   3      114.77      113.67      7.48 o 
   1  -8   3        0.04        1.20      1.31 o 
   2  -8   3        0.61        0.43      1.42 o 
   3  -8   3        0.55        0.43      1.59 o 
   4  -8   3        2.37       -1.01      1.63 o 
   5  -8   3        2.21        1.73      1.83 o 
  -9  -7   3        0.90       -0.86      2.59 o 
  -8  -7   3       10.25       13.81      3.45 o 
  -7  -7   3       33.82       33.67      4.32 o 
  -6  -7   3        1.79        0.77      1.57 o 
  -5  -7   3       30.54       30.46      2.28 o 
  -4  -7   3        0.23        0.00      0.96 o 
  -3  -7   3        7.91        5.62      1.37 o 
  -2  -7   3       12.56       14.51      2.21 o 
   0  -7   3      139.83      143.30      5.11 o 
   1  -7   3        0.68       -0.63      1.11 o 
   2  -7   3       24.29       26.01      2.54 o 
   3  -7   3        4.29        2.47      1.73 o 
   4  -7   3       85.37       85.38      4.75 o 
   5  -7   3        5.24        5.17      3.31 o 
   6  -7   3       16.22       18.71      4.32 o 
  -9  -6   3        0.08       -2.30      2.30 o 
  -8  -6   3        7.85        5.47      2.88 o 
  -7  -6   3       53.26       56.12      5.18 o 
  -6  -6   3       55.97       40.58      4.32 o 
  -5  -6   3      155.94      164.63      4.76 o 
  -4  -6   3        7.57        7.95      2.26 o 
  -3  -6   3      146.98      151.13      4.29 o 
  -2  -6   3      300.32      287.95      6.40 o 
  -1  -6   3        1.98       -0.10      1.25 o 
   0  -6   3        4.02        2.95      1.34 o 
   1  -6   3        3.18        4.44      1.31 o 
   2  -6   3        5.88        7.15      1.14 o 
   3  -6   3       58.44       55.31      3.58 o 
   4  -6   3        2.59        3.21      2.23 o 
   5  -6   3        3.79        4.66      1.38 o 
   6  -6   3        5.72        7.42      2.00 o 
   7  -6   3        1.49        1.35      1.87 o 
  -9  -5   3        1.30        2.30      2.59 o 
  -8  -5   3       22.45       21.30      3.74 o 
  -7  -5   3       11.86       14.39      2.88 o 
  -6  -5   3       13.00       11.51      2.59 o 
  -5  -5   3        6.02        8.26      0.93 o 
  -4  -5   3      215.36      214.71      3.97 o 
  -3  -5   3        2.96        3.67      0.74 o 
  -2  -5   3      585.61      577.74      8.99 o 
  -1  -5   3       31.43       25.41      1.73 o 
   0  -5   3      702.00      738.09      8.50 o 
   1  -5   3       14.04       15.68      0.86 o 
   2  -5   3      244.37      254.62      4.81 o 
   3  -5   3        0.46        0.63      0.73 o 
   4  -5   3      111.68      110.40      3.19 o 
   5  -5   3       53.84       58.94      3.99 o 
   6  -5   3       16.31       13.39      1.92 o 
   7  -5   3       39.62       45.13      4.96 o 
  -9  -4   3        6.30        7.62      2.59 o 
  -8  -4   3        5.89        4.36      1.38 o 
  -7  -4   3       84.78       89.95      3.32 o 
  -6  -4   3       18.90       12.55      1.81 o 
  -5  -4   3      240.22      232.21      4.31 o 
  -4  -4   3        0.59        1.54      0.51 o 
  -3  -4   3      169.56      184.42      2.51 o 
  -2  -4   3        3.89        1.53      0.45 o 
  -1  -4   3      571.41      661.57     11.37 o 
   0  -4   3      767.84      749.64      8.50 o 
   1  -4   3      510.76      583.66     12.46 o 
   2  -4   3      463.57      501.74      9.11 o 
   3  -4   3       43.11       45.11      1.78 o 
   4  -4   3       56.91       52.35      2.08 o 
   5  -4   3      156.11      148.54      3.88 o 
   6  -4   3        3.22        1.06      1.29 o 
   7  -4   3       17.46       16.84      2.11 o 
   8  -4   3        1.70        2.02      1.48 o 
 -10  -3   3        3.62        2.89      4.17 o 
  -9  -3   3        0.09        0.82      1.52 o 
  -8  -3   3        1.40       -1.09      1.10 o 
  -7  -3   3        9.19        8.64      1.43 o 
  -6  -3   3       40.07       45.86      1.93 o 
  -5  -3   3       41.42       39.41      1.47 o 
  -4  -3   3       45.99       41.54      1.22 o 
  -3  -3   3      167.95      169.52      2.38 o 
  -2  -3   3     1119.96     1199.78     13.79 o 
  -1  -3   3        6.24        8.09      0.48 o 
   0  -3   3     2210.69     2312.72     28.16 o 
   1  -3   3      746.13      821.39     11.83 o 
   2  -3   3      523.47      481.72     10.50 o 
   3  -3   3      206.84      202.16      4.44 o 
   4  -3   3       64.84       57.92      2.08 o 
   5  -3   3       64.46       70.50      2.48 o 
   6  -3   3        0.24       -0.44      0.69 o 
   7  -3   3        9.44        9.06      2.61 o 
   8  -3   3        1.14        2.70      1.48 o 
 -10  -2   3        0.89        2.36      1.93 o 
  -9  -2   3        0.65        0.17      1.52 o 
  -8  -2   3       34.74       38.76      2.60 o 
  -7  -2   3      137.00      132.35      4.94 o 
  -6  -2   3       63.90       61.08      2.45 o 
  -5  -2   3      332.10      345.08      4.61 o 
  -4  -2   3        9.96       11.23      0.66 o 
  -3  -2   3     1841.32     1949.67     23.17 o 
  -2  -2   3      420.51      423.69      4.36 o 
  -1  -2   3      244.38      222.79      3.08 o 
   0  -2   3      613.27      594.28      8.57 o 
   1  -2   3        4.93        2.71      0.43 o 
   2  -2   3     3025.99     3276.90     39.39 o 
   3  -2   3        0.29        2.80      0.66 o 
   4  -2   3      123.43      113.24      3.74 o 
   5  -2   3        2.24        2.30      0.72 o 
   6  -2   3       16.77       17.74      1.26 o 
   7  -2   3       13.38       12.46      1.46 o 
   8  -2   3        0.00        0.86      1.14 o 
   9  -2   3        2.53        2.90      1.52 o 
 -10  -1   3        7.50        6.19      2.33 o 
  -9  -1   3        1.09        2.56      1.87 o 
  -8  -1   3        0.03       -1.37      0.91 o 
  -7  -1   3       65.66       65.21      2.54 o 
  -6  -1   3      111.96      115.86      2.74 o 
  -5  -1   3      104.00      108.66      2.41 o 
  -4  -1   3       14.24       15.37      0.99 o 
  -3  -1   3       26.49       21.68      0.72 o 
  -2  -1   3       17.35       23.42      0.67 o 
  -1  -1   3      992.84      975.72     12.53 o 
   0  -1   3     1453.65     1408.33     16.46 o 
   1  -1   3        0.32        2.41      0.38 o 
   2  -1   3      559.29      527.02      7.12 o 
   3  -1   3        9.05        8.27      0.75 o 
   4  -1   3      503.02      507.04      8.23 o 
   5  -1   3      119.64      103.58      2.46 o 
   6  -1   3        8.07        7.84      0.95 o 
   7  -1   3       19.91       23.62      2.12 o 
   8  -1   3        5.11        3.27      1.53 o 
   9  -1   3       15.16       13.63      2.02 o 
 -10   0   3        1.28       -3.24      2.16 o 
  -9   0   3       15.31        9.35      1.88 o 
  -8   0   3        0.32        0.42      1.22 o 
  -7   0   3       93.79       90.24      2.93 o 
  -6   0   3       25.59       18.28      1.68 o 
  -5   0   3        3.86        4.05      0.73 o 
  -4   0   3      124.59      121.39      2.52 o 
  -3   0   3      612.57      575.46      6.32 o 
  -2   0   3      388.03      419.55      5.09 o 
  -1   0   3      671.04      681.10      7.66 o 
   0   0   3      630.47      581.82      6.52 o 
   1   0   3      641.78      625.63      7.76 o 
   2   0   3      316.70      284.79      4.64 o 
   3   0   3        3.13        4.55      0.58 o 
   4   0   3      918.87      989.63     12.74 o 
   5   0   3       61.46       64.73      1.65 o 
   6   0   3      158.14      151.46      2.85 o 
   7   0   3       25.98       29.77      1.83 o 
   8   0   3        3.33        1.42      1.10 o 
   9   0   3        3.74        2.01      1.27 o 
  -9   1   3        3.43        3.81      1.52 o 
  -8   1   3       39.18       42.74      3.03 o 
  -7   1   3        4.71        3.17      0.94 o 
  -6   1   3      162.74      168.89      3.48 o 
  -5   1   3       99.96      104.62      2.43 o 
  -4   1   3        4.40        6.82      0.96 o 
  -3   1   3      732.46      705.30      8.20 o 
  -2   1   3      179.16      181.92      2.40 o 
  -1   1   3      625.82      585.75      9.47 o 
   0   1   3        0.31        1.49      0.39 o 
   1   1   3      843.37      789.65      8.30 o 
   2   1   3      590.64      638.87      6.90 o 
   3   1   3      983.05     1044.22     10.39 o 
   4   1   3       15.68       12.29      0.77 o 
   5   1   3      486.98      479.42      6.91 o 
   6   1   3        0.67        0.85      0.56 o 
   7   1   3       70.03       65.52      2.43 o 
   8   1   3       12.56       14.82      1.71 o 
   9   1   3        0.26        0.94      1.10 o 
  10   1   3        0.92        1.77      1.43 o 
  -9   2   3        3.47        2.50      1.60 o 
  -8   2   3       16.73       11.71      2.62 o 
  -7   2   3        8.42        6.24      1.52 o 
  -6   2   3      156.55      145.00      3.24 o 
  -5   2   3       26.64       26.76      1.12 o 
  -4   2   3        0.00        1.24      0.52 o 
  -3   2   3      446.05      480.59      6.67 o 
  -2   2   3        0.01        0.09      0.30 o 
  -1   2   3      109.13       98.49      1.77 o 
   0   2   3       51.98       57.45      1.72 o 
   1   2   3      281.14      293.21      3.68 o 
   2   2   3      205.22      209.64      2.84 o 
   3   2   3      417.73      451.07      5.58 o 
   4   2   3      434.75      450.40      5.78 o 
   5   2   3       84.69       89.54      2.01 o 
   6   2   3      105.38      107.34      2.50 o 
   7   2   3       22.42       21.26      1.91 o 
   8   2   3        5.82        7.01      1.25 o 
   9   2   3        1.31        2.08      1.75 o 
  10   2   3        3.29        3.84      1.72 o 
  -9   3   3        9.14       10.57      1.87 o 
  -8   3   3       17.96       14.48      1.53 o 
  -7   3   3        7.33        7.53      1.15 o 
  -6   3   3        3.86        4.46      0.95 o 
  -5   3   3        2.76        3.19      0.67 o 
  -4   3   3        0.01        0.64      0.57 o 
  -3   3   3      230.00      264.44      3.53 o 
  -2   3   3        1.98        1.71      0.67 o 
  -1   3   3       83.00       77.10      1.48 o 
   0   3   3       15.58       21.39      1.33 o 
   1   3   3       78.72       70.07      1.17 o 
   2   3   3       36.93       30.78      0.75 o 
   3   3   3      114.35      121.04      2.02 o 
   4   3   3      794.12      793.61     10.34 o 
   5   3   3       40.31       40.75      1.31 o 
   6   3   3       56.64       63.36      1.74 o 
   7   3   3        5.61        5.28      0.93 o 
   8   3   3        4.44        3.41      1.08 o 
   9   3   3        3.64        2.01      3.02 o 
  10   3   3        1.33        3.64      1.72 o 
  -8   4   3        0.19       -0.47      1.03 o 
  -7   4   3       31.68       26.70      1.86 o 
  -6   4   3        9.93        9.90      1.16 o 
  -5   4   3       73.84       74.70      1.88 o 
  -4   4   3        8.29       10.36      0.88 o 
  -3   4   3       13.34       19.56      1.31 o 
  -2   4   3      107.88       83.06      1.87 o 
  -1   4   3      773.98      804.73      9.78 o 
   0   4   3      441.16      430.78      5.97 o 
   1   4   3       98.33      106.13      2.05 o 
   2   4   3      151.67      137.26      1.85 o 
   3   4   3       53.39       50.42      1.25 o 
   4   4   3        9.58        9.17      0.98 o 
   5   4   3        3.25        2.50      0.55 o 
   6   4   3       89.80       96.58      2.19 o 
   7   4   3        0.71       -0.65      0.56 o 
   8   4   3        0.01       -0.08      0.86 o 
   9   4   3       13.66       17.68      2.33 o 
  10   4   3        0.05        1.15      2.30 o 
  -8   5   3        2.25       -0.07      2.09 o 
  -7   5   3        8.96        7.93      1.77 o 
  -6   5   3       68.96       72.18      3.55 o 
  -5   5   3        0.00       -0.12      0.69 o 
  -4   5   3      230.61      228.37      3.52 o 
  -3   5   3      231.97      228.41      3.75 o 
  -2   5   3      115.00      126.59      2.46 o 
  -1   5   3      507.47      518.73      6.60 o 
   0   5   3      951.76      930.95     10.87 o 
   1   5   3       22.78       20.01      0.98 o 
   2   5   3     1042.48     1037.36     11.76 o 
   3   5   3       12.48       20.16      1.03 o 
   4   5   3       53.14       51.08      1.63 o 
   5   5   3      103.85      106.83      2.39 o 
   6   5   3       44.63       43.88      1.62 o 
   7   5   3        0.00       -1.01      0.95 o 
   8   5   3       10.90        8.67      1.54 o 
   9   5   3        7.16        2.59      2.01 o 
  10   5   3        0.47        0.29      2.30 o 
  -7   6   3        5.33        3.46      1.39 o 
  -6   6   3        1.03        1.74      1.04 o 
  -5   6   3        0.59       -0.69      0.74 o 
  -4   6   3        0.28        1.16      0.78 o 
  -3   6   3       62.48       68.85      2.02 o 
  -2   6   3        5.03        3.23      0.90 o 
  -1   6   3       61.65       54.97      1.63 o 
   0   6   3        4.07        5.46      0.86 o 
   1   6   3      441.55      411.09      5.40 o 
   2   6   3       12.11       20.44      0.89 o 
   3   6   3        5.54        7.35      0.61 o 
   4   6   3        9.03        7.56      0.80 o 
   5   6   3       20.31       21.35      1.37 o 
   6   6   3       90.91       90.83      2.72 o 
   7   6   3       59.39       58.16      2.79 o 
   8   6   3       27.76       28.65      2.28 o 
   9   6   3        2.19        1.85      1.96 o 
  10   6   3        0.25       -2.30      2.01 o 
  -7   7   3        0.01       -2.64      1.76 o 
  -6   7   3       13.98       21.94      2.88 o 
  -5   7   3        8.00        7.03      1.18 o 
  -4   7   3        1.12       -0.12      0.79 o 
  -3   7   3        2.81        2.58      0.88 o 
  -2   7   3       24.54       27.07      1.39 o 
  -1   7   3       18.75       16.38      1.13 o 
   0   7   3        8.60        6.96      0.83 o 
   1   7   3       24.90       25.48      1.00 o 
   2   7   3        4.45        8.66      0.89 o 
   3   7   3       59.09       65.93      1.63 o 
   4   7   3       66.46       63.24      2.12 o 
   5   7   3        9.04        9.20      1.13 o 
   6   7   3        8.57        8.89      1.73 o 
   7   7   3       68.66       67.94      4.28 o 
   8   7   3        5.00        5.55      2.00 o 
   9   7   3        2.00       -0.67      1.80 o 
  -6   8   3        1.99       -2.40      3.01 o 
  -5   8   3        0.41       -2.04      1.36 o 
  -4   8   3       39.76       47.03      2.72 o 
  -3   8   3        7.94        5.24      1.03 o 
  -2   8   3       14.39       14.20      1.21 o 
  -1   8   3       18.22       16.23      1.24 o 
   0   8   3       53.30       59.18      2.02 o 
   1   8   3       37.40       44.72      1.68 o 
   2   8   3       42.34       43.58      2.00 o 
   3   8   3       37.87       41.46      1.92 o 
   4   8   3        3.54        3.03      1.00 o 
   5   8   3       20.60       23.43      2.02 o 
   6   8   3       68.73       68.58      3.71 o 
   7   8   3       18.56       22.03      2.66 o 
   8   8   3        0.00       -0.29      1.77 o 
   9   8   3        6.25        2.82      5.04 o 
  -5   9   3        0.43       -1.54      1.87 o 
  -4   9   3        4.28        2.01      2.21 o 
  -3   9   3        4.69        6.96      2.93 o 
  -2   9   3       16.36       19.08      2.26 o 
  -1   9   3       36.00       37.73      2.03 o 
   0   9   3       11.08       14.23      1.48 o 
   1   9   3       76.85       82.44      2.78 o 
   2   9   3        1.74        0.79      1.10 o 
   3   9   3      124.52      138.31      4.32 o 
   4   9   3       25.52       19.97      1.87 o 
   5   9   3        4.92        5.98      1.31 o 
   6   9   3        5.83        2.59      1.49 o 
   7   9   3        1.23       -2.27      4.03 o 
   8   9   3        1.62        0.06      3.89 o 
  -4  10   3        2.86        2.00      2.28 o 
  -3  10   3        8.85        3.99      2.45 o 
  -2  10   3        1.70        2.27      1.77 o 
  -1  10   3        2.06        0.08      1.60 o 
   0  10   3        0.33        0.12      1.26 o 
   1  10   3        3.14        0.43      1.39 o 
   2  10   3        0.29        0.55      1.17 o 
   3  10   3        8.86        5.00      1.50 o 
   4  10   3        2.24        0.72      1.39 o 
   5  10   3        7.50        4.26      1.27 o 
   6  10   3        0.01       -1.61      1.07 o 
   7  10   3        0.51       -0.46      2.01 o 
   8  10   3        0.04       -2.61      1.74 o 
  -2  11   3        0.90        2.01      3.17 o 
  -1  11   3        0.26        0.32      2.00 o 
   0  11   3        1.68        2.28      2.21 o 
   1  11   3        0.85       -0.05      2.13 o 
   2  11   3        0.69       -1.07      1.31 o 
   3  11   3        0.78        1.20      1.46 o 
   4  11   3        0.25       -1.93      1.29 o 
   5  11   3        9.25       10.80      2.02 o 
   6  11   3        0.59       -1.12      1.55 o 
   7  11   3        1.09        0.73      2.00 o 
   0  12   3        2.18        2.80      2.49 o 
   1  12   3        0.50       -1.20      2.21 o 
   2  12   3        0.00       -3.01      2.00 o 
   3  12   3        0.75        0.39      1.67 o 
   4  12   3        0.79       -2.26      1.51 o 
   5  12   3        3.04        1.20      1.89 o 
  -5 -10   4        0.25        3.43      2.44 o 
  -4 -10   4       10.35       12.37      3.74 o 
  -3 -10   4       21.46       31.37      5.18 o 
  -2 -10   4        0.61        0.00      2.88 o 
  -1 -10   4        9.22       13.24      4.03 o 
   0 -10   4        0.00       -0.58      2.59 o 
   1 -10   4        0.47        1.44      2.88 o 
  -7  -9   4        4.84        4.32      2.88 o 
  -6  -9   4        4.74       11.80      3.45 o 
  -5  -9   4        0.44       -0.67      1.48 o 
  -4  -9   4        9.42        9.59      2.15 o 
  -3  -9   4        3.59        4.89      2.88 o 
  -2  -9   4       46.38       50.36      5.76 o 
  -1  -9   4        3.27        4.03      2.88 o 
   0  -9   4       13.48       13.24      3.74 o 
   1  -9   4       23.01       31.66      4.89 o 
   2  -9   4        0.57       -0.29      2.59 o 
   3  -9   4       10.02       16.11      3.89 o 
  -7  -8   4        0.23       -0.58      2.30 o 
  -6  -8   4        0.50       -1.15      2.30 o 
  -5  -8   4        3.16        2.35      1.51 o 
  -4  -8   4       19.65       19.10      2.18 o 
  -3  -8   4       12.79        9.93      2.49 o 
  -2  -8   4        0.56        0.29      2.01 o 
  -1  -8   4        0.28       -0.58      1.73 o 
   0  -8   4        0.32        0.86      2.01 o 
   1  -8   4        0.28        0.00      1.22 o 
   2  -8   4       36.92       44.58      3.56 o 
   3  -8   4        6.26       10.23      2.24 o 
   4  -8   4       14.37       15.36      2.83 o 
  -8  -7   4        0.08        2.59      2.59 o 
  -7  -7   4       14.09       16.98      3.45 o 
  -6  -7   4        5.95        0.58      1.73 o 
  -5  -7   4        4.83        4.27      2.16 o 
  -4  -7   4       22.86       29.00      4.15 o 
  -3  -7   4        1.46        2.25      1.28 o 
  -2  -7   4      111.30      124.74     10.07 o 
  -1  -7   4       21.18       24.75      3.74 o 
   0  -7   4      108.48      117.06      4.63 o 
   1  -7   4       28.17       30.47      2.62 o 
   2  -7   4       10.85       11.74      2.03 o 
   3  -7   4        0.17       -0.93      1.31 o 
   4  -7   4       10.88        9.37      2.13 o 
   5  -7   4       13.98       16.25      2.74 o 
  -9  -6   4        4.26        0.58      2.59 o 
  -8  -6   4        0.91        1.44      2.59 o 
  -7  -6   4        2.25        5.76      2.59 o 
  -6  -6   4        1.93        2.88      2.01 o 
  -5  -6   4       10.80        8.83      2.01 o 
  -4  -6   4        8.63        5.50      1.27 o 
  -3  -6   4        7.11        8.86      1.42 o 
  -2  -6   4       39.69       45.34      4.24 o 
  -1  -6   4      368.72      381.45      8.85 o 
   0  -6   4       45.98       53.00      2.90 o 
   1  -6   4       23.65       19.67      2.13 o 
   2  -6   4       47.63       47.01      3.15 o 
   3  -6   4       70.52       78.81      4.17 o 
   4  -6   4        0.08       -0.58      1.42 o 
   5  -6   4       38.74       49.20      3.96 o 
   6  -6   4        7.05        8.06      3.45 o 
  -9  -5   4        2.59        3.17      2.59 o 
  -8  -5   4        0.68       -0.58      2.01 o 
  -7  -5   4       28.24       32.52      4.03 o 
  -6  -5   4        0.90        0.86      1.73 o 
  -5  -5   4       38.43       35.40      5.47 o 
  -4  -5   4      149.98      144.80      5.51 o 
  -3  -5   4      136.73      127.72      2.84 o 
  -2  -5   4        0.13        0.30      0.53 o 
  -1  -5   4       23.06       19.25      3.32 o 
   0  -5   4       32.76       31.17      2.53 o 
   1  -5   4       24.59       21.33      1.29 o 
   2  -5   4      245.35      231.97      5.41 o 
   3  -5   4        1.63        1.20      0.66 o 
   4  -5   4      202.74      203.73      4.72 o 
   5  -5   4       19.66       17.86      1.65 o 
   6  -5   4        8.77        8.05      1.71 o 
   7  -5   4       17.48       27.88      2.65 o 
  -9  -4   4       10.24       12.66      3.45 o 
  -8  -4   4        1.60        1.90      1.73 o 
  -7  -4   4        5.24        5.08      1.33 o 
  -6  -4   4       54.73       59.54      2.60 o 
  -5  -4   4      216.71      200.05      4.06 o 
  -4  -4   4        9.25        8.33      0.72 o 
  -3  -4   4      143.12      149.69      3.19 o 
  -2  -4   4        5.38        6.52      0.53 o 
  -1  -4   4       11.65       14.45      0.63 o 
   0  -4   4      558.81      541.66      9.89 o 
   1  -4   4       54.83       56.70      1.68 o 
   2  -4   4        0.09        1.58      0.62 o 
   3  -4   4        0.67        0.81      0.76 o 
   4  -4   4        7.51        8.09      1.54 o 
   5  -4   4        1.85        0.84      0.82 o 
   6  -4   4        0.88        0.33      0.95 o 
   7  -4   4       15.53       18.69      2.15 o 
   8  -4   4        8.10        8.12      1.88 o 
  -9  -3   4        0.31        2.22      1.65 o 
  -8  -3   4        9.43        5.99      2.05 o 
  -7  -3   4        1.17        0.95      1.04 o 
  -6  -3   4       60.26       71.55      2.88 o 
  -5  -3   4       12.71        9.39      1.00 o 
  -4  -3   4       27.69       30.17      1.23 o 
  -3  -3   4       12.84       15.05      0.78 o 
  -2  -3   4       94.19      119.12      2.15 o 
  -1  -3   4      296.29      279.71      4.05 o 
   0  -3   4        1.52        4.01      0.58 o 
   1  -3   4      698.21      731.54     10.83 o 
   2  -3   4      339.47      312.20      5.44 o 
   3  -3   4       87.98       95.08      2.58 o 
   4  -3   4      371.83      405.76      7.26 o 
   5  -3   4      183.06      183.09      5.73 o 
   6  -3   4        4.39        5.04      1.25 o 
   7  -3   4       21.17       20.59      2.16 o 
   8  -3   4        4.71        7.50      1.71 o 
  -9  -2   4        0.34        0.72      1.87 o 
  -8  -2   4        0.00       -1.38      1.14 o 
  -7  -2   4       23.51       21.51      1.99 o 
  -6  -2   4        9.01       10.09      2.21 o 
  -5  -2   4       19.95       18.95      1.22 o 
  -4  -2   4      486.26      486.55      6.76 o 
  -3  -2   4      486.54      564.96      6.89 o 
  -2  -2   4      145.28      158.00      2.34 o 
  -1  -2   4     1073.53     1195.83     21.59 o 
   0  -2   4      400.35      449.80      7.15 o 
   1  -2   4        0.09        0.86      0.38 o 
   2  -2   4      696.46      804.37     11.92 o 
   3  -2   4       33.54       29.08      1.36 o 
   4  -2   4        3.86        3.49      0.83 o 
   5  -2   4       19.20       20.86      1.45 o 
   6  -2   4       50.61       52.62      2.03 o 
   7  -2   4       52.73       58.96      3.03 o 
   8  -2   4       17.80       18.63      2.19 o 
   9  -2   4        9.02        8.71      1.88 o 
  -9  -1   4        1.73       -3.17      3.74 o 
  -8  -1   4        5.48        6.85      1.86 o 
  -7  -1   4        5.59        5.21      1.05 o 
  -6  -1   4        8.88        7.61      1.65 o 
  -5  -1   4       35.74       39.62      1.98 o 
  -4  -1   4        5.20        7.44      0.59 o 
  -3  -1   4       83.31       83.06      1.54 o 
  -2  -1   4       25.84       31.63      0.94 o 
  -1  -1   4        0.54        1.51      0.32 o 
   0  -1   4      377.82      386.10      5.70 o 
   1  -1   4      169.00      179.47      2.74 o 
   2  -1   4       31.70       34.11      0.95 o 
   3  -1   4        2.06        3.57      0.83 o 
   4  -1   4       10.43        8.72      0.96 o 
   5  -1   4       49.00       59.42      1.89 o 
   6  -1   4      162.17      144.51      3.89 o 
   7  -1   4       20.44       19.44      1.65 o 
   8  -1   4        5.46        5.80      1.50 o 
   9  -1   4        3.40        3.44      1.43 o 
  -9   0   4        0.17       -0.65      1.48 o 
  -8   0   4        0.22       -0.80      0.98 o 
  -7   0   4        1.05        1.21      0.93 o 
  -6   0   4       43.97       50.33      1.85 o 
  -5   0   4       22.40       17.47      1.36 o 
  -4   0   4        2.74        2.07      0.58 o 
  -3   0   4      128.03      145.19      2.36 o 
  -2   0   4       18.04       17.45      0.60 o 
  -1   0   4      428.46      407.13      4.93 o 
   0   0   4        1.62        2.85      0.28 o 
   1   0   4      264.76      270.69      4.70 o 
   2   0   4      753.16      742.30      9.36 o 
   3   0   4     1845.41     2006.93     32.43 o 
   4   0   4       36.37       23.04      1.10 o 
   5   0   4       37.65       38.06      1.35 o 
   6   0   4       49.49       49.19      1.64 o 
   7   0   4       41.49       40.20      2.07 o 
   8   0   4       11.40        8.81      1.55 o 
   9   0   4        8.36        9.91      2.21 o 
  -9   1   4        0.60       -0.90      1.48 o 
  -8   1   4        0.53       -0.92      1.37 o 
  -7   1   4        0.31       -1.04      0.69 o 
  -6   1   4       42.45       47.52      3.02 o 
  -5   1   4      126.34      114.43      2.64 o 
  -4   1   4      259.10      258.05      4.38 o 
  -3   1   4      462.80      450.18      6.30 o 
  -2   1   4       10.42        7.48      0.59 o 
  -1   1   4     1283.28     1227.66     21.82 o 
   0   1   4        5.50        5.88      0.37 o 
   1   1   4      308.19      317.93      4.04 o 
   2   1   4      258.14      267.37      3.30 o 
   3   1   4       11.35       13.02      0.68 o 
   4   1   4      340.89      302.14      3.97 o 
   5   1   4      335.39      369.81      5.23 o 
   6   1   4       36.17       34.78      1.53 o 
   7   1   4      120.86      121.48      4.54 o 
   8   1   4        0.32       -0.37      0.88 o 
   9   1   4        0.16        1.64      1.21 o 
  10   1   4        0.16       -0.06      1.80 o 
  -9   2   4        4.58        7.78      1.56 o 
  -8   2   4        1.44       -0.36      0.97 o 
  -7   2   4        8.60       11.51      1.30 o 
  -6   2   4       17.08       19.06      1.47 o 
  -5   2   4       10.44        9.00      0.98 o 
  -4   2   4        0.48        2.00      0.65 o 
  -3   2   4      508.31      500.79      7.23 o 
  -2   2   4      323.30      297.80      3.72 o 
  -1   2   4     1856.63     1799.87     19.58 o 
   0   2   4     3537.55     3617.27     55.23 o 
   1   2   4     1823.09     1811.44     19.87 o 
   2   2   4     2134.54     2047.48     20.49 o 
   3   2   4        5.57        7.11      0.61 o 
   4   2   4     1020.18     1032.57     13.24 o 
   5   2   4      237.62      233.28      3.97 o 
   6   2   4       30.19       31.52      1.34 o 
   7   2   4       25.67       20.18      1.54 o 
   8   2   4       12.80       10.37      1.60 o 
   9   2   4        0.89        0.23      1.37 o 
  10   2   4        0.84        2.39      1.72 o 
  -9   3   4        2.60       -0.30      1.22 o 
  -8   3   4        0.59        0.20      1.08 o 
  -7   3   4       20.42       19.53      1.57 o 
  -6   3   4        2.82        2.51      0.89 o 
  -5   3   4        3.90        2.68      0.71 o 
  -4   3   4      151.84      162.03      2.70 o 
  -3   3   4      329.28      336.00      4.57 o 
  -2   3   4      137.60      119.37      2.00 o 
  -1   3   4       77.09       84.63      1.56 o 
   0   3   4      624.02      645.44     12.05 o 
   1   3   4      972.93      959.67     12.08 o 
   2   3   4       17.30       24.91      0.73 o 
   3   3   4      219.00      210.31      3.31 o 
   4   3   4       26.63       25.36      1.08 o 
   5   3   4       14.22       13.06      1.19 o 
   6   3   4       27.26       28.42      1.38 o 
   7   3   4       58.38       67.83      2.24 o 
   8   3   4        2.33        4.20      1.45 o 
   9   3   4       30.40       41.98      3.24 o 
  10   3   4        0.08        0.62      1.38 o 
  -8   4   4        1.26        0.48      1.16 o 
  -7   4   4       55.44       67.72      3.74 o 
  -6   4   4       82.43       92.13      2.51 o 
  -5   4   4        3.77        1.18      0.72 o 
  -4   4   4       56.59       55.95      1.69 o 
  -3   4   4        7.93        8.97      1.04 o 
  -2   4   4       76.63       94.29      1.83 o 
  -1   4   4     2371.24     2363.78     26.18 o 
   0   4   4     1102.26     1148.98     14.45 o 
   1   4   4       41.60       30.73      1.32 o 
   2   4   4      575.79      555.15      6.14 o 
   3   4   4      343.95      353.75      5.15 o 
   4   4   4      104.57       83.76      1.95 o 
   5   4   4       63.05       68.10      1.87 o 
   6   4   4       63.95       67.16      2.05 o 
   7   4   4        2.16        0.89      0.84 o 
   8   4   4        1.87        0.55      1.87 o 
   9   4   4        4.60        4.60      2.30 o 
  10   4   4        0.03        3.45      2.30 o 
  -8   5   4       10.14        8.49      1.44 o 
  -7   5   4        0.57       -1.01      0.98 o 
  -6   5   4        0.02       -0.47      0.80 o 
  -5   5   4        5.30        4.53      0.87 o 
  -4   5   4       68.94       56.95      1.87 o 
  -3   5   4       28.89       24.09      1.11 o 
  -2   5   4      256.11      237.16      3.81 o 
  -1   5   4      135.86      128.61      2.48 o 
   0   5   4     1987.02     2047.36     25.04 o 
   1   5   4      892.83      907.58     11.72 o 
   2   5   4        1.42        1.96      0.48 o 
   3   5   4      285.89      281.25      3.91 o 
   4   5   4       41.37       34.17      1.29 o 
   5   5   4       10.99        9.49      0.87 o 
   6   5   4       61.63       64.14      2.59 o 
   7   5   4        0.36       -0.76      0.97 o 
   8   5   4        0.80        2.01      1.14 o 
   9   5   4        0.17        2.59      2.01 o 
  10   5   4        0.76        1.15      2.30 o 
  -7   6   4        0.75       -0.76      1.11 o 
  -6   6   4        0.93        1.08      0.94 o 
  -5   6   4        8.66        7.33      1.11 o 
  -4   6   4       10.18       13.43      1.06 o 
  -3   6   4        1.95        1.18      0.82 o 
  -2   6   4       94.79       97.10      2.36 o 
  -1   6   4        3.07        2.76      0.73 o 
   0   6   4       90.71       93.76      2.11 o 
   1   6   4       51.28       53.78      4.15 o 
   2   6   4        5.58        2.39      0.89 o 
   3   6   4       39.73       44.15      1.32 o 
   4   6   4       80.06       82.34      2.56 o 
   5   6   4      132.09      131.26      2.77 o 
   6   6   4        1.24        0.72      1.04 o 
   7   6   4        2.10        2.65      1.91 o 
   8   6   4        1.19        0.40      1.15 o 
   9   6   4        0.41        2.74      2.45 o 
  10   6   4        5.26        5.47      2.88 o 
  -7   7   4        0.95        0.21      1.58 o 
  -6   7   4       28.90       26.99      3.06 o 
  -5   7   4        0.00       -0.65      0.87 o 
  -4   7   4       40.66       42.87      2.18 o 
  -3   7   4       55.67       49.36      2.27 o 
  -2   7   4       59.02       57.51      2.15 o 
  -1   7   4      120.48      126.87      2.69 o 
   0   7   4        9.61       10.07      0.97 o 
   1   7   4      207.94      218.81      3.59 o 
   2   7   4       12.76       13.16      1.97 o 
   3   7   4        6.96       10.05      1.44 o 
   4   7   4        0.00       -0.65      0.56 o 
   5   7   4        3.73        2.55      0.76 o 
   6   7   4       29.48       30.38      2.45 o 
   7   7   4        0.58       -0.63      0.96 o 
   8   7   4        0.48        1.06      1.23 o 
   9   7   4        0.05        0.92      1.96 o 
  -6   8   4        1.09       -2.07      1.38 o 
  -5   8   4        1.45       -2.22      2.10 o 
  -4   8   4        2.53       -0.39      1.29 o 
  -3   8   4        2.30        0.61      0.95 o 
  -2   8   4       18.81       19.05      1.31 o 
  -1   8   4        0.25       -0.94      0.76 o 
   0   8   4       28.52       30.77      1.45 o 
   1   8   4       15.88       11.66      1.07 o 
   2   8   4       41.02       44.37      1.77 o 
   3   8   4        2.98        2.51      1.37 o 
   4   8   4        1.86        3.29      0.91 o 
   5   8   4        0.34        0.46      0.90 o 
   6   8   4       22.87       21.05      1.97 o 
   7   8   4        0.46        0.56      1.74 o 
   8   8   4        3.11        0.13      1.77 o 
   9   8   4        0.08       -1.73      1.83 o 
  -5   9   4        5.82        4.18      2.18 o 
  -4   9   4        0.69       -1.77      1.60 o 
  -3   9   4        4.21        4.60      1.93 o 
  -2   9   4       11.43       10.73      2.04 o 
  -1   9   4        0.28       -0.58      1.04 o 
   0   9   4        1.67        2.15      1.33 o 
   1   9   4       37.52       33.60      1.98 o 
   2   9   4        3.37        3.51      1.31 o 
   3   9   4       31.20       33.55      2.41 o 
   4   9   4       32.83       26.10      2.37 o 
   5   9   4        8.64        9.34      1.78 o 
   6   9   4       22.39       26.11      2.28 o 
   7   9   4       43.12       42.70      3.35 o 
   8   9   4        0.16        0.58      3.74 o 
  -4  10   4        5.97        5.50      2.83 o 
  -3  10   4        5.68        1.82      1.99 o 
  -2  10   4        0.21       -2.11      1.59 o 
  -1  10   4       36.49       32.80      2.16 o 
   0  10   4        3.28        1.41      1.41 o 
   1  10   4        3.45        1.09      1.34 o 
   2  10   4       49.86       43.09      4.70 o 
   3  10   4        5.81        2.86      1.46 o 
   4  10   4        6.67        6.04      1.68 o 
   5  10   4        0.38       -2.25      1.50 o 
   6  10   4        0.07       -0.56      1.49 o 
   7  10   4        6.81        4.43      4.17 o 
   8  10   4        0.14        2.59      4.03 o 
  -3  11   4        0.19       -3.11      2.07 o 
  -2  11   4        0.13       -2.60      1.73 o 
  -1  11   4        0.36       -1.67      1.93 o 
   0  11   4        2.78        2.94      2.33 o 
   1  11   4        0.14       -2.36      1.57 o 
   2  11   4        0.79       -1.93      1.29 o 
   3  11   4        0.17       -1.08      1.46 o 
   4  11   4        0.05       -0.85      1.56 o 
   5  11   4        0.01       -0.34      1.98 o 
   6  11   4        0.00       -2.11      1.40 o 
   7  11   4        2.50       -0.58      1.96 o 
  -1  12   4        0.15       -2.59      3.02 o 
   0  12   4        2.41       -3.32      2.21 o 
   1  12   4        0.05       -3.36      2.24 o 
   2  12   4        0.59        0.68      1.62 o 
   3  12   4        3.02        4.15      2.06 o 
   4  12   4        5.89        4.59      1.88 o 
   5  12   4        0.01       -1.36      1.61 o 
  -4 -10   5        0.01       -1.44      2.88 o 
  -3 -10   5       11.62        7.77      3.45 o 
  -2 -10   5        2.98        4.32      3.17 o 
  -1 -10   5        4.02        4.03      3.45 o 
   0 -10   5       18.21       23.60      4.89 o 
  -6  -9   5        2.92        1.44      2.59 o 
  -5  -9   5        7.57        7.77      3.17 o 
  -4  -9   5        2.26       -0.86      2.59 o 
  -3  -9   5       17.34       12.09      3.74 o 
  -2  -9   5        3.65        3.74      2.88 o 
  -1  -9   5        7.26        5.47      3.17 o 
   0  -9   5       11.90       16.12      4.03 o 
   1  -9   5        0.13        0.29      2.59 o 
   2  -9   5        5.95        4.60      3.17 o 
  -7  -8   5        4.03        3.45      2.59 o 
  -6  -8   5        0.65        0.86      2.30 o 
  -5  -8   5        0.22        0.29      1.42 o 
  -4  -8   5        5.93        2.98      1.67 o 
  -3  -8   5       11.21       10.94      3.17 o 
  -2  -8   5        3.82        3.45      2.59 o 
  -1  -8   5       19.04       10.36      3.17 o 
   0  -8   5       15.28       13.24      3.45 o 
   1  -8   5        6.63        6.33      2.59 o 
   2  -8   5        4.33        5.83      1.93 o 
   3  -8   5        2.76        5.61      2.00 o 
   4  -8   5        2.12        1.68      1.93 o 
  -8  -7   5        0.91        4.32      2.88 o 
  -7  -7   5        0.68        2.59      2.59 o 
  -6  -7   5       19.31       16.98      3.45 o 
  -5  -7   5       19.95       23.89      2.62 o 
  -4  -7   5       30.69       21.97      2.44 o 
  -3  -7   5      105.55      110.58      4.97 o 
  -2  -7   5        0.32       -0.29      1.73 o 
  -1  -7   5       13.68       15.54      3.17 o 
   0  -7   5        3.23        1.93      2.59 o 
   1  -7   5        0.33        0.00      1.31 o 
   2  -7   5        1.21        1.73      1.42 o 
   3  -7   5        8.35        9.37      2.59 o 
   4  -7   5        0.37       -0.14      1.59 o 
   5  -7   5        9.43       14.33      3.17 o 
  -8  -6   5        0.93        2.88      2.59 o 
  -7  -6   5        3.36        5.18      2.30 o 
  -6  -6   5        0.85        2.88      2.01 o 
  -5  -6   5        1.60        2.30      1.42 o 
  -4  -6   5       15.27       21.72      2.45 o 
  -3  -6   5       66.50       64.94      2.90 o 
  -2  -6   5       34.69       37.12      2.74 o 
  -1  -6   5      120.49      107.51      4.22 o 
   0  -6   5       18.83       18.04      2.07 o 
   1  -6   5       28.19       20.99      2.33 o 
   2  -6   5       58.21       57.71      3.56 o 
   3  -6   5       65.36       58.26      3.76 o 
   4  -6   5       32.88       39.45      3.89 o 
   5  -6   5        7.32        9.51      2.24 o 
   6  -6   5        1.87        1.73      2.88 o 
  -9  -5   5        0.77        1.15      2.30 o 
  -8  -5   5       14.66       19.86      3.74 o 
  -7  -5   5       26.49       25.90      3.74 o 
  -6  -5   5       10.05        9.78      2.59 o 
  -5  -5   5       15.43       13.01      1.83 o 
  -4  -5   5       32.33       29.44      2.33 o 
  -3  -5   5       34.47       33.12      2.44 o 
  -2  -5   5        9.72        9.40      1.08 o 
  -1  -5   5       26.37       36.21      3.99 o 
   0  -5   5      111.95      113.51      4.34 o 
   1  -5   5       17.43       16.43      1.29 o 
   2  -5   5       19.71       18.66      1.56 o 
   3  -5   5       68.29       63.67      2.84 o 
   4  -5   5       99.59       95.30      4.69 o 
   5  -5   5        3.46        4.67      2.01 o 
   6  -5   5       21.61       21.33      2.29 o 
   7  -5   5        0.51        2.98      2.13 o 
  -9  -4   5        0.00        0.58      2.01 o 
  -8  -4   5        8.09        7.19      2.59 o 
  -7  -4   5       35.09       38.85      4.32 o 
  -6  -4   5       18.44       15.29      1.71 o 
  -5  -4   5      165.30      156.14      3.56 o 
  -4  -4   5       11.38       15.89      1.41 o 
  -3  -4   5       55.87       54.81      1.61 o 
  -2  -4   5      121.74      124.17      2.09 o 
  -1  -4   5        0.69        0.23      0.36 o 
   0  -4   5      180.39      195.39      4.35 o 
   1  -4   5        9.80        9.82      0.89 o 
   2  -4   5        8.62        6.96      1.04 o 
   3  -4   5       45.49       48.28      2.73 o 
   4  -4   5       44.15       40.05      4.90 o 
   5  -4   5       11.90       13.62      1.91 o 
   6  -4   5        3.73        2.16      1.14 o 
   7  -4   5        7.68       11.59      1.88 o 
  -9  -3   5        0.04       -2.28      2.45 o 
  -8  -3   5       20.82       20.16      2.15 o 
  -7  -3   5        2.43        2.38      1.74 o 
  -6  -3   5        1.51       -0.61      1.01 o 
  -5  -3   5        8.71        8.80      0.99 o 
  -4  -3   5        0.02       -0.01      0.58 o 
  -3  -3   5        2.09        0.53      0.48 o 
  -2  -3   5      121.86      115.08      2.29 o 
  -1  -3   5      315.09      310.09      5.18 o 
   0  -3   5      451.68      460.86     19.09 o 
   1  -3   5      173.70      189.91      3.71 o 
   2  -3   5      210.03      201.20      4.78 o 
   3  -3   5       15.22       16.02      1.43 o 
   4  -3   5      178.50      167.41      4.75 o 
   5  -3   5        6.25        6.24      1.07 o 
   6  -3   5       54.53       51.18      3.20 o 
   7  -3   5       12.57       16.45      2.04 o 
   8  -3   5        8.83        8.35      1.77 o 
  -9  -2   5        0.00       -1.73      4.32 o 
  -8  -2   5        1.50       -1.56      1.38 o 
  -7  -2   5       17.41       12.91      1.77 o 
  -6  -2   5       17.43       18.81      1.30 o 
  -5  -2   5       57.34       55.53      1.89 o 
  -4  -2   5       85.31       95.04      1.98 o 
  -3  -2   5     1045.44     1038.37     11.83 o 
  -2  -2   5      730.02      832.55      9.57 o 
  -1  -2   5     2256.84     2363.61     49.33 o 
   0  -2   5       31.39       22.40      1.08 o 
   1  -2   5     1984.18     2111.25     36.12 o 
   2  -2   5      238.53      231.11      5.18 o 
   3  -2   5       36.18       36.41      1.86 o 
   4  -2   5      572.76      526.49     10.40 o 
   5  -2   5       13.71       10.00      1.22 o 
   6  -2   5       32.98       34.10      1.77 o 
   7  -2   5        5.14        3.53      1.34 o 
   8  -2   5       16.96       20.57      3.02 o 
  -9  -1   5        3.48        1.20      1.93 o 
  -8  -1   5        1.05       -0.94      1.52 o 
  -7  -1   5       17.49       18.03      1.47 o 
  -6  -1   5      208.09      213.34      4.06 o 
  -5  -1   5       63.05       58.68      1.93 o 
  -4  -1   5       97.55      100.51      2.40 o 
  -3  -1   5      503.87      466.78      6.18 o 
  -2  -1   5       17.90       28.71      0.88 o 
  -1  -1   5       75.33       68.21      1.63 o 
   0  -1   5      926.19      969.25     13.38 o 
   1  -1   5        0.41        1.73      0.37 o 
   2  -1   5      417.55      358.31      5.61 o 
   3  -1   5        9.64       12.87      0.83 o 
   4  -1   5      161.85      157.88      4.31 o 
   5  -1   5        6.26        8.80      1.10 o 
   6  -1   5       28.94       27.79      1.55 o 
   7  -1   5       10.64       14.90      1.81 o 
   8  -1   5        0.04        0.68      1.21 o 
   9  -1   5        0.15        1.01      1.39 o 
  -9   0   5        0.02       -0.99      1.70 o 
  -8   0   5       44.08       43.18      2.34 o 
  -7   0   5       68.30       63.55      2.32 o 
  -6   0   5        3.80        3.05      0.95 o 
  -5   0   5      128.41      123.53      3.13 o 
  -4   0   5      111.05      116.48      2.23 o 
  -3   0   5      540.97      545.25      6.25 o 
  -2   0   5      208.92      199.66      3.55 o 
  -1   0   5     2481.95     2450.35     28.98 o 
   0   0   5       33.77       32.73      0.83 o 
   1   0   5     1731.83     1829.45     23.63 o 
   2   0   5     1706.80     1769.22     23.82 o 
   3   0   5      352.39      341.04      5.50 o 
   4   0   5      114.68      101.01      3.09 o 
   5   0   5        2.77        2.93      0.63 o 
   6   0   5      104.13      105.87      2.50 o 
   7   0   5       10.42        8.42      1.25 o 
   8   0   5        0.01        0.08      1.01 o 
   9   0   5        0.83        3.36      2.06 o 
  -9   1   5        0.02       -0.89      1.17 o 
  -8   1   5        0.84        1.57      1.33 o 
  -7   1   5       58.04       65.30      2.33 o 
  -6   1   5       91.22      105.22      2.80 o 
  -5   1   5       32.21       32.30      1.52 o 
  -4   1   5      109.79      119.46      2.31 o 
  -3   1   5        9.67        7.20      0.67 o 
  -2   1   5      179.65      182.73      2.78 o 
  -1   1   5      880.13      817.89      8.25 o 
   0   1   5      137.12      140.17      2.70 o 
   1   1   5       80.98       78.24      1.50 o 
   2   1   5       79.43       95.80      1.73 o 
   3   1   5      233.67      234.08      3.41 o 
   4   1   5       85.68       82.96      1.82 o 
   5   1   5        0.17        1.44      0.60 o 
   6   1   5       29.19       27.34      1.28 o 
   7   1   5        5.49        7.87      1.25 o 
   8   1   5       22.43       21.87      2.07 o 
   9   1   5       13.09       16.72      2.07 o 
  -9   2   5        1.61        0.38      1.34 o 
  -8   2   5        1.60       -1.14      1.04 o 
  -7   2   5       40.05       38.90      2.15 o 
  -6   2   5       26.26       21.90      1.47 o 
  -5   2   5       26.23       29.66      1.53 o 
  -4   2   5       12.53       12.44      0.90 o 
  -3   2   5        6.55        4.24      0.59 o 
  -2   2   5      108.39      106.57      1.88 o 
  -1   2   5        4.67        3.45      0.54 o 
   0   2   5       22.32       19.28      0.75 o 
   1   2   5     1991.65     2016.05     24.33 o 
   2   2   5        7.04       12.08      0.84 o 
   3   2   5      832.21      901.09     10.38 o 
   4   2   5      449.57      461.65      6.63 o 
   5   2   5      239.07      221.17      4.27 o 
   6   2   5      188.29      193.44      3.76 o 
   7   2   5        0.33        1.91      0.88 o 
   8   2   5       23.67       21.92      3.02 o 
   9   2   5        3.77        3.64      3.02 o 
  -9   3   5        2.57        0.78      1.38 o 
  -8   3   5        2.26        2.31      1.17 o 
  -7   3   5        2.27        1.67      0.99 o 
  -6   3   5       96.34      102.91      2.62 o 
  -5   3   5        0.79        0.62      0.69 o 
  -4   3   5       92.95       87.98      1.98 o 
  -3   3   5      175.96      193.76      3.16 o 
  -2   3   5      388.93      380.64      4.72 o 
  -1   3   5      446.66      433.57      5.47 o 
   0   3   5      289.36      285.03      9.97 o 
   1   3   5     1511.62     1465.62     18.07 o 
   2   3   5       76.72       84.18      1.54 o 
   3   3   5      114.61      120.61      2.06 o 
   4   3   5        4.77        6.59      0.92 o 
   5   3   5       78.04       74.71      2.00 o 
   6   3   5        2.53        2.66      0.80 o 
   7   3   5       10.87       10.04      1.29 o 
   8   3   5        7.49        7.30      1.63 o 
   9   3   5        1.59       -0.58      2.01 o 
  10   3   5        5.48        4.32      2.88 o 
  -8   4   5        0.57       -0.53      1.08 o 
  -7   4   5        2.10        1.61      1.07 o 
  -6   4   5       24.68       23.83      1.82 o 
  -5   4   5        5.79        7.49      0.98 o 
  -4   4   5       24.22       26.80      1.24 o 
  -3   4   5        8.77       10.66      0.86 o 
  -2   4   5        8.96        5.88      0.66 o 
  -1   4   5       34.37       32.54      1.18 o 
   0   4   5      115.69      117.69      2.78 o 
   1   4   5      151.92      169.49      3.45 o 
   2   4   5      210.43      217.31      3.09 o 
   3   4   5      656.79      681.23      8.14 o 
   4   4   5      114.16      115.81      2.40 o 
   5   4   5       45.23       47.30      1.62 o 
   6   4   5       46.22       50.66      1.88 o 
   7   4   5       48.33       51.49      2.62 o 
   8   4   5       48.31       47.15      3.51 o 
   9   4   5        3.24        6.62      2.59 o 
  10   4   5        1.63        2.30      2.30 o 
  -8   5   5        0.00       -0.05      1.50 o 
  -7   5   5        5.56        6.63      1.47 o 
  -6   5   5        0.94        0.32      0.99 o 
  -5   5   5       76.43       74.86      2.62 o 
  -4   5   5        3.21        4.07      0.78 o 
  -3   5   5        3.30        4.26      0.71 o 
  -2   5   5       27.36       30.14      1.31 o 
  -1   5   5        7.46        8.04      0.87 o 
   0   5   5       36.38       39.72      1.49 o 
   1   5   5        0.87        1.58      0.77 o 
   2   5   5       28.89       21.17      0.94 o 
   3   5   5        0.94        1.16      0.46 o 
   4   5   5      232.62      240.21      3.66 o 
   5   5   5        9.10       10.93      1.12 o 
   6   5   5        1.20        2.82      0.79 o 
   7   5   5       33.36       35.12      2.31 o 
   8   5   5        0.58       -1.68      1.52 o 
   9   5   5       11.63        9.78      2.59 o 
  10   5   5        0.02        0.86      2.30 o 
  -7   6   5        3.20        1.90      1.18 o 
  -6   6   5        4.02        4.55      1.20 o 
  -5   6   5       15.20       12.33      1.37 o 
  -4   6   5        6.69        6.82      0.95 o 
  -3   6   5       25.99       25.96      1.55 o 
  -2   6   5      119.40      117.14      2.65 o 
  -1   6   5        8.70        9.59      0.98 o 
   0   6   5      162.85      163.13      3.02 o 
   1   6   5       62.01       59.95      2.17 o 
   2   6   5       27.21       27.93      1.55 o 
   3   6   5      121.87      119.49      2.54 o 
   4   6   5      160.65      158.29      3.09 o 
   5   6   5       53.21       51.52      1.74 o 
   6   6   5        7.42        9.26      1.17 o 
   7   6   5        4.06        2.32      1.04 o 
   8   6   5        8.75        6.37      2.45 o 
   9   6   5        4.38        6.71      2.06 o 
  -7   7   5       12.57       15.23      2.30 o 
  -6   7   5       21.29       22.08      1.77 o 
  -5   7   5        2.16        4.43      1.19 o 
  -4   7   5      125.10      124.86      2.76 o 
  -3   7   5        1.22       -0.02      0.66 o 
  -2   7   5        0.83       -0.17      0.88 o 
  -1   7   5       51.93       50.48      1.79 o 
   0   7   5       37.92       36.66      2.04 o 
   1   7   5       39.16       40.80      1.75 o 
   2   7   5       12.58        8.89      1.20 o 
   3   7   5       29.47       28.38      1.38 o 
   4   7   5       10.07        7.72      1.12 o 
   5   7   5       15.33       13.56      1.42 o 
   6   7   5        0.26       -1.13      0.79 o 
   7   7   5        0.50        0.49      1.20 o 
   8   7   5        0.99        2.18      1.23 o 
   9   7   5        4.65       -0.86      3.74 o 
  -6   8   5        0.60       -0.88      1.47 o 
  -5   8   5        0.72       -0.65      1.12 o 
  -4   8   5        0.02       -0.09      0.92 o 
  -3   8   5        9.99        8.28      1.15 o 
  -2   8   5       42.38       45.22      1.86 o 
  -1   8   5       12.80       10.83      1.13 o 
   0   8   5      106.97      120.49      2.74 o 
   1   8   5       94.82       89.42      2.95 o 
   2   8   5        7.74       12.01      1.43 o 
   3   8   5       25.54       29.92      1.81 o 
   4   8   5        0.99        0.61      1.15 o 
   5   8   5       42.15       43.31      1.94 o 
   6   8   5       21.70       21.97      1.74 o 
   7   8   5        7.95        6.91      4.03 o 
   8   8   5        4.85        9.78      4.32 o 
   9   8   5        0.54        2.88      4.32 o 
  -5   9   5        1.90       -1.49      1.39 o 
  -4   9   5        0.31       -1.69      1.13 o 
  -3   9   5        0.20       -0.82      1.10 o 
  -2   9   5       30.25       29.36      1.88 o 
  -1   9   5        1.74        0.23      1.06 o 
   0   9   5        0.02       -0.54      1.70 o 
   1   9   5        2.57        0.94      1.15 o 
   2   9   5        7.61        8.49      1.87 o 
   3   9   5       26.40       26.25      2.86 o 
   4   9   5        0.18       -1.60      1.07 o 
   5   9   5        5.20        4.67      1.67 o 
   6   9   5       20.79       21.34      2.36 o 
   7   9   5       27.05       26.48      5.18 o 
   8   9   5        0.92        0.58      3.74 o 
  -4  10   5        2.88        0.62      2.09 o 
  -3  10   5        0.33       -1.09      1.79 o 
  -2  10   5        0.24       -0.96      1.22 o 
  -1  10   5        0.74       -0.54      1.58 o 
   0  10   5       27.52       33.05      3.68 o 
   1  10   5        4.67        4.06      1.52 o 
   2  10   5        6.92        8.27      1.69 o 
   3  10   5        4.51        6.76      1.73 o 
   4  10   5        3.47        3.20      1.52 o 
   5  10   5       16.55       16.99      2.57 o 
   6  10   5       12.83        8.86      2.02 o 
   7  10   5        1.42        0.23      1.92 o 
   8  10   5        0.24        0.55      2.00 o 
  -3  11   5        7.97        8.47      4.04 o 
  -2  11   5        6.66        8.94      2.78 o 
  -1  11   5        1.89       -2.45      2.16 o 
   0  11   5       28.54       29.70      2.62 o 
   1  11   5        6.99        3.77      1.71 o 
   2  11   5        8.44        9.91      2.02 o 
   3  11   5       21.46       19.41      2.33 o 
   4  11   5        1.08       -2.19      1.93 o 
   5  11   5        4.87        3.08      1.81 o 
   6  11   5        0.79       -0.71      1.87 o 
   7  11   5        2.94        1.15      2.18 o 
  -1  12   5        0.13       -3.13      2.45 o 
   0  12   5        0.11       -2.00      4.32 o 
   1  12   5        0.02       -0.83      2.45 o 
   2  12   5        0.35       -0.94      1.85 o 
   3  12   5        1.64        0.07      1.73 o 
   4  12   5        1.85        2.14      2.67 o 
   5  12   5        0.11       -0.72      2.00 o 
  -5  -9   6        4.14        5.76      2.88 o 
  -4  -9   6        2.72        5.76      3.17 o 
  -3  -9   6        7.86       12.37      3.74 o 
  -2  -9   6       26.11       33.96      5.18 o 
  -1  -9   6        3.72        0.00      2.59 o 
   0  -9   6        4.89        5.47      3.17 o 
   1  -9   6        3.86       -1.15      2.30 o 
  -6  -8   6        0.98        1.73      2.59 o 
  -5  -8   6        9.47       10.94      3.17 o 
  -4  -8   6       15.57       26.94      3.15 o 
  -3  -8   6        7.40        2.01      2.59 o 
  -2  -8   6        2.90        2.30      2.59 o 
  -1  -8   6        0.34        0.29      2.30 o 
   0  -8   6        0.28       -1.44      2.01 o 
   1  -8   6        4.93        4.32      2.88 o 
   2  -8   6        0.38        0.90      2.30 o 
   3  -8   6        4.40        5.95      2.34 o 
  -7  -7   6        8.84        5.47      2.88 o 
  -6  -7   6        2.20        1.44      2.30 o 
  -5  -7   6       12.54       16.98      3.45 o 
  -4  -7   6        8.20        7.15      1.93 o 
  -3  -7   6       33.37       39.85      3.15 o 
  -2  -7   6       60.41       52.38      5.18 o 
  -1  -7   6        0.08       -0.29      2.01 o 
   0  -7   6       42.20       56.98      5.76 o 
   1  -7   6        5.81        6.59      1.80 o 
   2  -7   6        6.04        8.32      2.13 o 
   3  -7   6        0.01        1.01      1.63 o 
   4  -7   6       11.57       10.33      2.54 o 
  -8  -6   6        0.11       -1.15      2.01 o 
  -7  -6   6        0.35       -0.86      2.01 o 
  -6  -6   6        5.22        2.30      2.30 o 
  -5  -6   6        4.15        3.74      2.30 o 
  -4  -6   6        1.44        3.07      1.52 o 
  -3  -6   6       44.11       40.10      2.95 o 
  -2  -6   6       36.83       33.96      4.03 o 
  -1  -6   6       56.95       54.66      3.24 o 
   0  -6   6        0.43       -0.10      1.11 o 
   1  -6   6      213.25      209.81      7.20 o 
   2  -6   6       55.32       58.93      3.76 o 
   3  -6   6        2.39        1.87      1.63 o 
   4  -6   6       60.77       66.57      4.37 o 
   5  -6   6        0.01        0.13      1.80 o 
  -8  -5   6        1.81        0.29      2.30 o 
  -7  -5   6        1.73        1.15      2.30 o 
  -6  -5   6        1.41       -1.15      1.73 o 
  -5  -5   6        0.06        3.74      2.01 o 
  -4  -5   6        1.26       -1.20      1.11 o 
  -3  -5   6       32.68       31.79      2.59 o 
  -2  -5   6       41.31       41.79      2.16 o 
  -1  -5   6      102.31       97.43      4.14 o 
   0  -5   6      223.86      214.60      6.88 o 
   1  -5   6       20.19       21.20      2.33 o 
   2  -5   6       96.31       99.25      8.20 o 
   3  -5   6       32.81       30.20      5.18 o 
   4  -5   6       78.41       88.17      4.78 o 
   5  -5   6        4.03        3.83      1.93 o 
   6  -5   6       22.66       20.41      3.15 o 
  -9  -4   6        1.03       -2.01      2.01 o 
  -8  -4   6        1.52        0.00      2.30 o 
  -7  -4   6        0.34       -0.86      2.01 o 
  -6  -4   6       32.61       28.78      3.74 o 
  -5  -4   6      125.25      122.02      6.62 o 
  -4  -4   6       34.91       36.63      1.72 o 
  -3  -4   6      223.24      219.42      3.46 o 
  -2  -4   6        0.05        1.23      0.61 o 
  -1  -4   6      823.31      813.66     14.32 o 
   0  -4   6       17.49       17.14      2.00 o 
   1  -4   6      133.90      115.22      7.35 o 
   2  -4   6      136.83      129.93      3.89 o 
   3  -4   6        0.01        0.17      0.80 o 
   4  -4   6        2.38        2.70      1.14 o 
   5  -4   6       13.93       14.38      1.86 o 
   6  -4   6       63.81       63.07      5.61 o 
   7  -4   6        3.25        5.96      2.13 o 
  -9  -3   6        1.21        5.76      2.88 o 
  -8  -3   6        0.08       -0.98      1.44 o 
  -7  -3   6        8.78        6.79      1.64 o 
  -6  -3   6        0.10       -1.78      1.18 o 
  -5  -3   6       37.64       28.38      1.59 o 
  -4  -3   6      132.69      135.28      2.57 o 
  -3  -3   6       19.00       20.22      1.09 o 
  -2  -3   6       11.91       16.09      0.79 o 
  -1  -3   6        7.07        5.11      0.67 o 
   0  -3   6        0.43        0.29      0.59 o 
   1  -3   6      186.27      187.60      4.56 o 
   2  -3   6      433.83      411.53      8.43 o 
   3  -3   6      163.97      160.90      4.51 o 
   4  -3   6      703.65      691.42     13.43 o 
   5  -3   6        0.72        0.47      1.04 o 
   6  -3   6       89.03      103.50      5.11 o 
   7  -3   6       40.67       45.28      3.73 o 
   8  -3   6        0.38       -0.58      2.30 o 
  -9  -2   6        0.39       -1.69      3.02 o 
  -8  -2   6        0.12       -1.86      2.30 o 
  -7  -2   6       16.62       12.60      1.74 o 
  -6  -2   6       12.62       13.11      1.25 o 
  -5  -2   6       84.49       82.30      2.32 o 
  -4  -2   6        1.93        1.18      0.58 o 
  -3  -2   6      112.47      109.33      2.16 o 
  -2  -2   6      107.38      114.11      2.53 o 
  -1  -2   6       85.24       76.16      1.80 o 
   0  -2   6      128.36      131.96      2.62 o 
   1  -2   6      171.06      170.88      3.09 o 
   2  -2   6       13.51        9.31      1.45 o 
   3  -2   6        1.49        1.57      0.76 o 
   4  -2   6        0.09        0.00      0.76 o 
   5  -2   6       13.26        9.24      1.43 o 
   6  -2   6       10.13        5.55      1.39 o 
   7  -2   6       26.28       25.25      2.83 o 
   8  -2   6       10.30        9.78      2.42 o 
  -9  -1   6        0.14       -1.01      5.32 o 
  -8  -1   6        0.05       -1.68      1.12 o 
  -7  -1   6       22.08       22.51      1.58 o 
  -6  -1   6        3.94        5.02      1.01 o 
  -5  -1   6      106.62       93.08      2.49 o 
  -4  -1   6        5.17        5.50      0.75 o 
  -3  -1   6      105.16      101.40      1.89 o 
  -2  -1   6      156.71      171.09      2.54 o 
  -1  -1   6      101.01       88.45      1.86 o 
   0  -1   6        0.56        1.42      0.46 o 
   1  -1   6      375.56      369.85      5.90 o 
   2  -1   6      112.09       95.99      2.70 o 
   3  -1   6       36.24       43.10      1.43 o 
   4  -1   6      408.57      409.24      8.75 o 
   5  -1   6      135.32      125.78      4.04 o 
   6  -1   6       34.48       32.26      1.74 o 
   7  -1   6       10.80       12.09      2.07 o 
   8  -1   6        0.33       -1.15      1.42 o 
  -9   0   6        0.01        0.10      3.45 o 
  -8   0   6        6.86        2.80      2.33 o 
  -7   0   6        6.81        5.36      1.19 o 
  -6   0   6       28.31       20.94      1.47 o 
  -5   0   6       38.76       41.04      1.72 o 
  -4   0   6      135.92      162.24      3.86 o 
  -3   0   6       93.15      100.11      1.87 o 
  -2   0   6       12.29       12.22      0.75 o 
  -1   0   6      341.58      365.07      5.19 o 
   0   0   6      922.84      947.99     11.98 o 
   1   0   6        0.72       -0.17      0.34 o 
   2   0   6       18.42       25.13      1.10 o 
   3   0   6       55.05       57.54      1.71 o 
   4   0   6       20.59       23.06      1.13 o 
   5   0   6        4.32        5.51      0.89 o 
   6   0   6      177.38      175.49      3.78 o 
   7   0   6       18.64       21.41      3.31 o 
   8   0   6        9.34        7.63      2.45 o 
   9   0   6       16.02       14.36      2.49 o 
  -9   1   6        0.85       -2.91      1.94 o 
  -8   1   6        3.59        4.40      2.20 o 
  -7   1   6       11.37        9.11      1.59 o 
  -6   1   6        9.28       10.47      1.20 o 
  -5   1   6        0.98        0.19      0.63 o 
  -4   1   6       20.13       18.43      1.04 o 
  -3   1   6      166.91      160.20      2.75 o 
  -2   1   6        0.12        0.30      0.39 o 
  -1   1   6       17.99       21.33      0.76 o 
   0   1   6      259.50      260.86      3.84 o 
   1   1   6      154.57      153.60      2.73 o 
   2   1   6      212.93      225.74      3.69 o 
   3   1   6        1.13        0.35      0.41 o 
   4   1   6       62.13       61.32      1.43 o 
   5   1   6      113.72      101.22      2.52 o 
   6   1   6      110.75       98.65      2.59 o 
   7   1   6        2.45        2.51      1.51 o 
   8   1   6        2.62       -0.04      1.31 o 
   9   1   6        0.04        0.12      1.38 o 
  -9   2   6        0.02       -1.76      1.17 o 
  -8   2   6        1.11       -0.90      1.08 o 
  -7   2   6        2.42        3.87      1.53 o 
  -6   2   6        3.81        3.89      1.05 o 
  -5   2   6        0.05        2.51      0.81 o 
  -4   2   6        6.50        6.31      0.90 o 
  -3   2   6       55.69       65.82      1.60 o 
  -2   2   6      164.15      159.45      2.89 o 
  -1   2   6       63.62       73.31      1.96 o 
   0   2   6      754.34      821.90     10.34 o 
   1   2   6       36.03       31.53      1.66 o 
   2   2   6       17.27       13.91      0.80 o 
   3   2   6      748.12      772.57      9.11 o 
   4   2   6       93.68       87.09      1.85 o 
   5   2   6      256.73      253.25      4.41 o 
   6   2   6        0.38       -0.30      0.65 o 
   7   2   6       95.25       91.17      3.39 o 
   8   2   6        1.42       -0.98      1.58 o 
   9   2   6        0.81        1.88      1.52 o 
  -8   3   6        0.18       -1.23      1.06 o 
  -7   3   6        6.93        6.64      1.30 o 
  -6   3   6        2.77        1.28      0.97 o 
  -5   3   6        1.66        1.44      0.74 o 
  -4   3   6      238.20      234.60      3.64 o 
  -3   3   6       97.33      105.27      2.10 o 
  -2   3   6      511.23      496.48      5.97 o 
  -1   3   6      466.45      478.12      6.04 o 
   0   3   6      416.04      419.28      9.01 o 
   1   3   6      440.13      440.81      7.02 o 
   2   3   6       45.62       56.91      1.31 o 
   3   3   6      219.09      202.61      3.03 o 
   4   3   6       97.44       93.38      1.97 o 
   5   3   6        1.97        1.97      0.63 o 
   6   3   6       11.81       14.29      1.19 o 
   7   3   6       12.58       13.79      2.57 o 
   8   3   6        1.18        1.89      1.38 o 
   9   3   6        2.27        1.30      1.59 o 
  -8   4   6        0.18       -0.56      1.14 o 
  -7   4   6       15.66       19.63      1.71 o 
  -6   4   6       51.85       52.32      2.71 o 
  -5   4   6       15.67       15.37      1.23 o 
  -4   4   6       99.84      106.64      2.33 o 
  -3   4   6       17.22       18.77      1.05 o 
  -2   4   6      188.42      181.89      2.91 o 
  -1   4   6      944.46      931.81     10.17 o 
   0   4   6       92.78      101.18      2.66 o 
   1   4   6      923.00      903.35     11.92 o 
   2   4   6        0.92        2.30      0.68 o 
   3   4   6      111.74       95.43      1.88 o 
   4   4   6       37.62       38.62      1.33 o 
   5   4   6      255.35      256.71      4.46 o 
   6   4   6       96.24      104.22      2.91 o 
   7   4   6      121.56      112.76      3.28 o 
   8   4   6       33.66       41.34      2.65 o 
   9   4   6        0.01        2.01      2.30 o 
  -8   5   6        1.00       -1.67      1.60 o 
  -7   5   6        8.53        4.46      1.42 o 
  -6   5   6        6.61        2.36      1.50 o 
  -5   5   6        6.19        5.96      1.06 o 
  -4   5   6       34.55       38.61      1.56 o 
  -3   5   6        9.88       10.18      0.95 o 
  -2   5   6       30.19       28.08      1.16 o 
  -1   5   6        8.57        9.01      0.78 o 
   0   5   6      996.94      951.87     11.99 o 
   1   5   6      474.06      463.50      7.72 o 
   2   5   6      240.54      245.32      4.23 o 
   3   5   6      358.97      367.43      4.95 o 
   4   5   6       63.21       59.32      2.14 o 
   5   5   6       89.99       95.83      2.18 o 
   6   5   6      132.63      141.24      3.15 o 
   7   5   6       18.80       24.21      1.90 o 
   8   5   6       11.42       16.31      5.47 o 
   9   5   6       27.46       28.20      3.74 o 
  -7   6   6       10.97       10.94      1.55 o 
  -6   6   6        9.49       10.34      1.43 o 
  -5   6   6        0.36        0.39      0.88 o 
  -4   6   6       21.51       20.85      1.29 o 
  -3   6   6        0.46        0.31      0.63 o 
  -2   6   6      100.16       96.28      2.16 o 
  -1   6   6      349.35      350.43      5.30 o 
   0   6   6      116.86      118.39      3.01 o 
   1   6   6      228.25      223.56      4.68 o 
   2   6   6       78.55       63.67      2.60 o 
   3   6   6      176.82      180.63      3.04 o 
   4   6   6       54.01       48.21      1.51 o 
   5   6   6       32.20       25.98      1.21 o 
   6   6   6       12.66       15.12      1.54 o 
   7   6   6       11.67       14.14      1.64 o 
   8   6   6        0.64        0.00      3.45 o 
   9   6   6        4.37        3.45      4.03 o 
  -6   7   6        0.05       -1.04      1.33 o 
  -5   7   6        0.20       -1.51      1.00 o 
  -4   7   6       49.41       45.31      2.57 o 
  -3   7   6        0.27        0.29      0.96 o 
  -2   7   6       54.18       59.12      1.76 o 
  -1   7   6        0.54        0.17      0.89 o 
   0   7   6      155.14      159.17      3.20 o 
   1   7   6      162.72      169.89      3.62 o 
   2   7   6        0.86        2.02      1.02 o 
   3   7   6        9.23        7.92      1.25 o 
   4   7   6        0.03       -0.41      0.68 o 
   5   7   6        0.32       -0.31      0.80 o 
   6   7   6        0.58        1.14      0.98 o 
   7   7   6        5.35        3.03      1.87 o 
   8   7   6        0.07       -0.58      3.17 o 
   9   7   6        0.53       -1.15      4.03 o 
  -6   8   6        0.28       -1.56      1.45 o 
  -5   8   6        0.50       -1.57      1.05 o 
  -4   8   6        0.21       -1.42      0.95 o 
  -3   8   6        0.00       -1.06      0.72 o 
  -2   8   6        1.01        0.22      0.94 o 
  -1   8   6        1.83        2.19      0.92 o 
   0   8   6        3.85        2.81      0.95 o 
   1   8   6       38.19       41.21      1.90 o 
   2   8   6        0.84       -0.20      0.90 o 
   3   8   6        9.46       11.82      1.51 o 
   4   8   6        6.26        6.37      1.98 o 
   5   8   6       48.77       45.14      2.34 o 
   6   8   6        0.37        1.28      1.28 o 
   7   8   6        2.06       -0.67      1.54 o 
   8   8   6        0.00       -2.88      3.45 o 
   9   8   6        2.27        2.88      4.32 o 
  -5   9   6        0.02       -2.59      2.15 o 
  -4   9   6        3.74        1.97      1.41 o 
  -3   9   6        4.71        2.88      1.19 o 
  -2   9   6       16.37       15.61      1.46 o 
  -1   9   6        1.71        1.57      1.00 o 
   0   9   6        0.95       -0.11      1.03 o 
   1   9   6        5.70        5.99      1.09 o 
   2   9   6        6.25        4.66      1.30 o 
   3   9   6        3.59        6.97      1.55 o 
   4   9   6        0.55        0.93      1.44 o 
   5   9   6        9.17       12.16      2.66 o 
   6   9   6       10.97        9.85      1.91 o 
   7   9   6        0.24        1.35      1.74 o 
   8   9   6        0.16       -0.29      1.80 o 
  -4  10   6        1.68       -2.85      1.90 o 
  -3  10   6        0.19       -0.87      1.50 o 
  -2  10   6        1.78       -0.50      1.74 o 
  -1  10   6        0.05       -0.72      1.27 o 
   0  10   6        3.63        1.54      2.58 o 
   1  10   6        2.25        1.24      1.31 o 
   2  10   6       11.17       11.08      1.88 o 
   3  10   6        5.15        4.72      1.67 o 
   4  10   6        0.76       -0.07      2.19 o 
   5  10   6        0.00       -2.20      1.65 o 
   6  10   6        5.85        6.32      1.95 o 
   7  10   6        1.19        0.96      1.96 o 
  -2  11   6        3.44        0.70      2.89 o 
  -1  11   6        2.58       -1.41      1.45 o 
   0  11   6        7.42        8.61      1.88 o 
   1  11   6       10.94       10.36      2.24 o 
   2  11   6        6.82        7.76      2.58 o 
   3  11   6       21.10       22.72      2.53 o 
   4  11   6        0.26       -0.90      1.55 o 
   5  11   6        0.54       -0.82      1.67 o 
   6  11   6        7.71        4.52      2.02 o 
   7  11   6        4.74        1.52      2.00 o 
  -1  12   6        5.66       -0.72      2.65 o 
   0  12   6        0.01       -2.34      1.98 o 
   1  12   6        0.40       -0.34      1.71 o 
   2  12   6        2.27       -1.39      2.05 o 
   3  12   6        0.41       -1.14      1.60 o 
   4  12   6        0.19       -1.80      1.95 o 
   5  12   6        4.56        3.58      1.95 o 
  -4  -9   7        1.78        0.29      3.17 o 
  -3  -9   7        7.38        6.04      3.74 o 
  -2  -9   7        0.06        1.44      2.88 o 
  -1  -9   7       10.36       11.51      4.03 o 
  -5  -8   7        8.42        3.74      2.88 o 
  -4  -8   7        3.90        1.69      4.17 o 
  -3  -8   7       15.17       16.69      4.32 o 
  -2  -8   7        1.43       -0.29      2.59 o 
  -1  -8   7       28.14       31.37      5.18 o 
   0  -8   7        9.62        4.32      2.88 o 
   1  -8   7        0.57       -1.44      2.59 o 
   2  -8   7       29.73       36.84      5.76 o 
  -7  -7   7        0.77        2.01      2.88 o 
  -6  -7   7        6.51        7.77      2.88 o 
  -5  -7   7        2.65        0.86      2.30 o 
  -4  -7   7       28.53       23.48      2.85 o 
  -3  -7   7       31.95       35.69      4.89 o 
  -2  -7   7        3.63        1.44      2.30 o 
  -1  -7   7       39.10       39.14      5.18 o 
   0  -7   7        8.69        7.19      3.17 o 
   1  -7   7       18.11       17.12      2.70 o 
   2  -7   7       16.57       17.02      3.31 o 
   3  -7   7        1.32        1.15      1.93 o 
   4  -7   7        6.98        7.60      2.49 o 
  -7  -6   7        0.67        0.58      2.30 o 
  -6  -6   7        5.06        5.76      2.59 o 
  -5  -6   7        3.72        5.76      2.59 o 
  -4  -6   7        0.76       -1.27      1.17 o 
  -3  -6   7        2.76        4.03      2.30 o 
  -2  -6   7        0.92       -1.15      2.01 o 
  -1  -6   7       33.50       33.38      4.60 o 
   0  -6   7        4.57        3.99      1.59 o 
   1  -6   7       24.89       28.05      3.31 o 
   2  -6   7        0.21        0.13      1.52 o 
   3  -6   7        4.77        3.22      1.72 o 
   4  -6   7        7.83        9.99      2.42 o 
   5  -6   7        0.03        1.58      2.03 o 
  -8  -5   7        0.64       -1.73      2.59 o 
  -7  -5   7        0.82        0.58      2.01 o 
  -6  -5   7        7.30        5.76      2.59 o 
  -5  -5   7        4.71        0.58      2.01 o 
  -4  -5   7       18.49       16.08      2.13 o 
  -3  -5   7       35.41       32.35      2.74 o 
  -2  -5   7        8.35        8.13      1.87 o 
  -1  -5   7        2.47        1.77      1.31 o 
   0  -5   7       47.00       37.83      2.95 o 
   1  -5   7        2.45        2.19      1.73 o 
   2  -5   7        0.04       -0.43      1.22 o 
   3  -5   7        1.77        1.57      1.52 o 
   4  -5   7        6.71        5.90      2.03 o 
   5  -5   7        9.18        8.60      3.02 o 
   6  -5   7        0.19        0.74      1.93 o 
  -8  -4   7        9.17       11.80      3.45 o 
  -7  -4   7        6.58        5.76      2.59 o 
  -6  -4   7        8.80        7.19      2.59 o 
  -5  -4   7       44.85       39.71      4.03 o 
  -4  -4   7       11.50       17.96      2.03 o 
  -3  -4   7      357.37      358.80      8.58 o 
  -2  -4   7      194.97      177.97      4.61 o 
  -1  -4   7        5.90        3.56      0.97 o 
   0  -4   7        9.55       11.94      1.93 o 
   1  -4   7       85.53       73.90      3.85 o 
   2  -4   7       36.67       36.77      2.39 o 
   3  -4   7      124.18      109.46      3.89 o 
   4  -4   7        7.28        9.83      1.64 o 
   5  -4   7       26.03       23.96      2.38 o 
   6  -4   7        0.62       -0.04      1.59 o 
  -8  -3   7        2.35        1.73      2.59 o 
  -7  -3   7        4.23        4.89      2.30 o 
  -6  -3   7        5.69        5.25      1.43 o 
  -5  -3   7        2.38        1.07      0.98 o 
  -4  -3   7       35.41       35.61      1.54 o 
  -3  -3   7        5.79        3.93      0.69 o 
  -2  -3   7       36.64       36.75      1.29 o 
  -1  -3   7       78.23       79.12      1.90 o 
   0  -3   7      111.91      118.24      4.67 o 
   1  -3   7        7.28        9.16      1.22 o 
   2  -3   7       74.45       67.50      2.71 o 
   3  -3   7      179.96      167.73      4.85 o 
   4  -3   7      205.88      197.62      5.57 o 
   5  -3   7        7.61        6.57      1.43 o 
   6  -3   7       22.05       16.71      2.74 o 
   7  -3   7        2.95        3.94      1.86 o 
  -9  -2   7        0.83       -3.02      2.01 o 
  -8  -2   7        2.36        2.45      1.86 o 
  -7  -2   7       38.06       41.64      3.05 o 
  -6  -2   7       16.27       16.59      1.94 o 
  -5  -2   7       61.90       60.60      2.08 o 
  -4  -2   7       37.89       37.41      1.44 o 
  -3  -2   7       19.72       16.85      0.97 o 
  -2  -2   7       82.97       78.82      1.80 o 
  -1  -2   7       21.87       24.55      1.41 o 
   0  -2   7        3.17        7.69      0.74 o 
   1  -2   7      490.92      475.45      9.38 o 
   2  -2   7        0.03        0.00      0.76 o 
   3  -2   7       14.22       15.91      1.64 o 
   4  -2   7       69.31       61.03      2.91 o 
   5  -2   7        1.74        1.92      1.16 o 
   6  -2   7        0.02       -0.27      1.14 o 
   7  -2   7        9.96       10.19      2.13 o 
   8  -2   7        3.26        0.43      1.63 o 
  -9  -1   7        0.01       -2.65      3.31 o 
  -8  -1   7        4.85        5.30      2.74 o 
  -7  -1   7       11.26        8.40      1.44 o 
  -6  -1   7       11.89       12.64      1.27 o 
  -5  -1   7       36.35       46.70      2.24 o 
  -4  -1   7       15.92       13.24      0.91 o 
  -3  -1   7       32.05       25.35      1.08 o 
  -2  -1   7       37.11       39.21      1.33 o 
  -1  -1   7      552.34      534.81      8.03 o 
   0  -1   7      167.62      163.63      3.17 o 
   1  -1   7       75.52       73.85      2.53 o 
   2  -1   7        2.91        2.50      0.77 o 
   3  -1   7        0.23        1.05      0.71 o 
   4  -1   7       15.96       12.45      2.12 o 
   5  -1   7        0.07       -0.14      1.05 o 
   6  -1   7       41.47       41.41      2.00 o 
   7  -1   7        1.07       -1.83      1.22 o 
   8  -1   7        7.80        5.23      1.93 o 
  -9   0   7        1.10       -0.36      1.47 o 
  -8   0   7        1.91        1.86      1.37 o 
  -7   0   7        0.00       -0.12      1.05 o 
  -6   0   7        0.02        0.25      0.88 o 
  -5   0   7       20.09       20.78      1.43 o 
  -4   0   7      123.90      135.56      2.69 o 
  -3   0   7      149.90      149.18      2.52 o 
  -2   0   7      987.16     1046.22     15.95 o 
  -1   0   7      232.19      203.17      3.50 o 
   0   0   7      252.63      268.06      4.97 o 
   1   0   7      717.50      719.79     10.83 o 
   2   0   7      149.10      162.68      3.33 o 
   3   0   7      992.90      964.52     12.71 o 
   4   0   7      140.72      136.42      2.91 o 
   5   0   7      149.73      142.27      3.88 o 
   6   0   7       31.71       36.00      1.79 o 
   7   0   7        4.01        4.51      1.59 o 
   8   0   7       23.49       24.54      3.02 o 
   9   0   7        4.78        4.29      2.00 o 
  -9   1   7        3.50        2.33      1.97 o 
  -8   1   7        0.68       -0.40      1.20 o 
  -7   1   7       18.55       18.78      2.14 o 
  -6   1   7       84.65       91.81      2.71 o 
  -5   1   7        6.13        5.85      1.01 o 
  -4   1   7      217.54      218.30      3.71 o 
  -3   1   7        0.07        0.70      0.73 o 
  -2   1   7      130.75      126.69      2.24 o 
  -1   1   7        0.41        0.33      0.35 o 
   0   1   7       42.61       60.67      1.82 o 
   1   1   7      107.71       87.90      2.02 o 
   2   1   7        7.21        7.23      0.65 o 
   3   1   7      230.83      225.98      4.51 o 
   4   1   7        0.04       -0.26      0.53 o 
   5   1   7       19.91       17.53      1.15 o 
   6   1   7        5.50        6.43      0.98 o 
   7   1   7        4.06        7.00      1.72 o 
   8   1   7        2.36        1.27      1.38 o 
   9   1   7        0.15        0.58      1.59 o 
  -8   2   7       20.83       18.81      1.91 o 
  -7   2   7        6.95        6.41      1.37 o 
  -6   2   7        0.01        0.69      0.85 o 
  -5   2   7       16.26       17.30      1.56 o 
  -4   2   7       22.62       22.22      1.22 o 
  -3   2   7      159.38      168.52      2.82 o 
  -2   2   7       53.24       48.97      1.32 o 
  -1   2   7      712.38      712.79      8.60 o 
   0   2   7      139.76      128.67      2.45 o 
   1   2   7      773.03      663.11     10.05 o 
   2   2   7      189.58      214.02      3.37 o 
   3   2   7      133.03      114.76      2.01 o 
   4   2   7      236.16      230.38      3.54 o 
   5   2   7      208.39      214.87      3.56 o 
   6   2   7       23.24       24.97      1.76 o 
   7   2   7       10.44        9.73      1.87 o 
   8   2   7        3.03        3.25      1.44 o 
   9   2   7        0.55        0.95      1.59 o 
  -8   3   7        0.52       -0.93      1.42 o 
  -7   3   7       36.08       39.87      3.07 o 
  -6   3   7       24.71       28.38      1.72 o 
  -5   3   7        8.01        6.03      1.01 o 
  -4   3   7        1.85        3.34      0.77 o 
  -3   3   7       22.28       21.45      1.10 o 
  -2   3   7      224.61      197.02      3.02 o 
  -1   3   7        2.67        1.74      0.44 o 
   0   3   7      492.14      452.42      8.98 o 
   1   3   7       12.21       25.51      1.37 o 
   2   3   7      272.55      276.38      3.81 o 
   3   3   7       88.45       87.35      1.80 o 
   4   3   7        8.40        7.18      0.70 o 
   5   3   7       13.21       17.65      1.14 o 
   6   3   7        4.58        5.82      1.01 o 
   7   3   7        5.21        5.78      1.26 o 
   8   3   7        5.04        8.93      2.73 o 
   9   3   7        8.63        7.72      2.59 o 
  -8   4   7        0.27       -1.09      1.19 o 
  -7   4   7       23.54       21.16      1.82 o 
  -6   4   7       28.38       27.44      1.80 o 
  -5   4   7       18.10       20.80      1.37 o 
  -4   4   7        4.47        4.53      0.89 o 
  -3   4   7      157.58      160.08      2.88 o 
  -2   4   7        1.74        1.11      0.57 o 
  -1   4   7        4.21        2.87      0.60 o 
   0   4   7       32.41       31.13      1.60 o 
   1   4   7      137.94      151.71      3.39 o 
   2   4   7       32.53       37.68      1.63 o 
   3   4   7      128.46      129.67      2.28 o 
   4   4   7       49.53       48.74      1.45 o 
   5   4   7       12.77       11.52      1.03 o 
   6   4   7       93.13       96.69      2.37 o 
   7   4   7       37.93       40.04      2.10 o 
   8   4   7        1.89        3.89      1.63 o 
  -7   5   7        1.87       -0.26      1.10 o 
  -6   5   7       20.66       20.86      1.66 o 
  -5   5   7        8.08        5.30      1.08 o 
  -4   5   7       23.39       25.17      1.64 o 
  -3   5   7        0.35        0.13      0.75 o 
  -2   5   7       12.24       14.30      1.01 o 
  -1   5   7       81.01       80.97      1.80 o 
   0   5   7      232.97      215.13      4.11 o 
   1   5   7       53.68       53.87      2.10 o 
   2   5   7        6.76        8.90      1.06 o 
   3   5   7      180.88      173.73      3.45 o 
   4   5   7       98.88       99.55      3.16 o 
   5   5   7       27.31       29.81      1.56 o 
   6   5   7       53.22       55.79      2.15 o 
   7   5   7        1.20        1.93      1.19 o 
   8   5   7       22.34       14.96      4.32 o 
  -7   6   7        0.99        0.25      1.79 o 
  -6   6   7        3.00        0.62      1.08 o 
  -5   6   7        2.98        3.01      1.25 o 
  -4   6   7        0.55        0.51      0.76 o 
  -3   6   7        8.91       11.18      1.06 o 
  -2   6   7        0.00       -0.78      0.74 o 
  -1   6   7      114.38      123.21      2.87 o 
   0   6   7      172.79      173.06      3.71 o 
   1   6   7       89.06       86.52      2.75 o 
   2   6   7       77.42       76.15      3.31 o 
   3   6   7      102.60      103.51      3.00 o 
   4   6   7       29.34       27.60      1.52 o 
   5   6   7       75.85       80.54      2.43 o 
   6   6   7        0.14        0.07      0.80 o 
   7   6   7       38.18       38.39      2.62 o 
   8   6   7       66.53       76.26      7.19 o 
   9   6   7        2.82        0.00      4.03 o 
  -6   7   7        0.04       -0.47      1.16 o 
  -5   7   7       18.00       17.73      1.59 o 
  -4   7   7        3.59        3.25      1.00 o 
  -3   7   7       20.05       17.52      1.29 o 
  -2   7   7        0.06        0.49      0.97 o 
  -1   7   7       77.40       82.27      2.46 o 
   0   7   7       53.89       51.48      2.51 o 
   1   7   7       61.28       69.09      2.68 o 
   2   7   7      158.96      153.80      3.97 o 
   3   7   7       17.65       14.74      1.52 o 
   4   7   7       72.35       76.24      2.88 o 
   5   7   7       17.78       16.19      1.35 o 
   6   7   7       10.20        8.33      1.40 o 
   7   7   7        9.36        7.91      1.73 o 
   8   7   7        1.75        1.65      1.77 o 
   9   7   7        1.35        5.76      4.32 o 
  -6   8   7        0.04       -2.92      2.43 o 
  -5   8   7        6.41        5.49      1.71 o 
  -4   8   7        3.32        5.80      1.45 o 
  -3   8   7        4.53        3.86      1.18 o 
  -2   8   7        0.09        1.01      0.94 o 
  -1   8   7       14.26       14.42      1.34 o 
   0   8   7        1.76        1.34      0.96 o 
   1   8   7        9.52        9.00      1.26 o 
   2   8   7       85.48       95.87      4.54 o 
   3   8   7        0.23       -0.51      0.91 o 
   4   8   7       78.02       81.88      3.45 o 
   5   8   7       16.84       17.32      2.02 o 
   6   8   7        1.83        1.06      1.12 o 
   7   8   7        0.05        0.12      1.40 o 
   8   8   7        6.71        7.68      5.32 o 
  -5   9   7        6.28        7.30      2.16 o 
  -4   9   7        2.11       -1.90      1.27 o 
  -3   9   7        4.64        3.56      1.24 o 
  -2   9   7        5.21        3.28      1.17 o 
  -1   9   7        0.05        0.49      0.94 o 
   0   9   7        2.90        0.75      1.07 o 
   1   9   7        3.62        6.80      1.09 o 
   2   9   7       22.20       27.74      1.81 o 
   3   9   7        0.90        1.09      1.98 o 
   4   9   7        8.23        5.61      1.79 o 
   5   9   7        8.68        7.37      1.60 o 
   6   9   7        0.52       -0.64      1.51 o 
   7   9   7        0.08       -0.69      1.77 o 
   8   9   7        2.76       -0.18      2.88 o 
  -4  10   7        0.07       -2.43      1.62 o 
  -3  10   7        0.61       -1.95      1.39 o 
  -2  10   7        8.62       10.94      2.99 o 
  -1  10   7        0.91       -1.31      1.25 o 
   0  10   7       29.59       30.42      3.13 o 
   1  10   7        2.16        0.08      1.26 o 
   2  10   7        0.11       -0.29      1.34 o 
   3  10   7        4.60        5.21      1.79 o 
   4  10   7        6.76        6.49      1.91 o 
   5  10   7        6.73        6.96      1.91 o 
   6  10   7        2.33        0.69      1.60 o 
   7  10   7        0.55       -1.70      2.30 o 
  -2  11   7        0.50       -1.84      2.40 o 
  -1  11   7        3.79        1.11      2.04 o 
   0  11   7        2.76        0.33      1.58 o 
   1  11   7        7.47        7.50      1.91 o 
   2  11   7        1.79        0.46      1.55 o 
   3  11   7        6.08        6.35      2.02 o 
   4  11   7        5.49        7.31      2.02 o 
   5  11   7        0.75       -0.63      1.44 o 
   6  11   7        5.96        2.43      2.06 o 
   0  12   7        1.86       -1.43      1.60 o 
   1  12   7        0.03        0.12      1.75 o 
   2  12   7        0.44       -0.15      1.66 o 
   3  12   7        1.79        0.72      1.81 o 
   4  12   7        0.05       -1.45      1.73 o 
   5  12   7        0.82       -1.06      1.85 o 
  -4  -8   8        1.26       -1.15      2.88 o 
  -3  -8   8        0.32       -2.01      2.88 o 
  -2  -8   8        9.82       14.96      4.32 o 
  -1  -8   8        0.24        0.86      2.88 o 
   0  -8   8       12.90       12.66      4.03 o 
   1  -8   8        0.18        1.44      3.17 o 
  -6  -7   8        0.04        0.86      2.30 o 
  -5  -7   8        5.89        8.92      3.17 o 
  -4  -7   8        0.01       -2.23      1.52 o 
  -3  -7   8       27.62       30.51      4.89 o 
  -2  -7   8       32.35       34.25      5.18 o 
  -1  -7   8        2.24        1.73      2.88 o 
   0  -7   8       15.88       16.98      4.32 o 
   1  -7   8        0.00        1.15      2.88 o 
   2  -7   8       13.13       12.60      2.83 o 
   3  -7   8        1.63        1.50      1.93 o 
  -7  -6   8        0.32       -2.01      2.01 o 
  -6  -6   8        1.15        3.74      2.59 o 
  -5  -6   8       24.87       24.75      4.03 o 
  -4  -6   8        4.65        5.37      1.72 o 
  -3  -6   8        6.08        7.40      2.03 o 
  -2  -6   8        2.19        0.86      2.30 o 
  -1  -6   8        0.44        0.00      2.30 o 
   0  -6   8        1.79        1.19      1.38 o 
   1  -6   8        2.20        0.96      1.52 o 
   2  -6   8        0.00        0.58      1.63 o 
   3  -6   8        9.63        9.63      2.54 o 
   4  -6   8        0.00        0.80      1.93 o 
  -7  -5   8        9.11        8.35      3.17 o 
  -6  -5   8        0.15        1.73      2.30 o 
  -5  -5   8       15.12       17.27      3.45 o 
  -4  -5   8        0.38        0.72      2.16 o 
  -3  -5   8       32.52       44.80      8.49 o 
  -2  -5   8       26.17       19.86      3.74 o 
  -1  -5   8        2.74        4.38      2.88 o 
   0  -5   8       41.42       46.79      3.39 o 
   1  -5   8        0.11        0.24      1.31 o 
   2  -5   8       11.71       18.71      3.60 o 
   3  -5   8       12.36        8.98      2.13 o 
   4  -5   8       13.37       14.22      2.74 o 
   5  -5   8       24.45       22.71      3.35 o 
  -8  -4   8        0.02        2.59      2.30 o 
  -7  -4   8        0.19       -1.73      2.01 o 
  -6  -4   8        5.24        1.44      2.01 o 
  -5  -4   8        2.67        1.15      1.73 o 
  -4  -4   8       26.79       35.09      3.31 o 
  -3  -4   8       11.46       10.97      1.93 o 
  -2  -4   8      121.33      105.39      3.57 o 
  -1  -4   8      201.38      203.06      6.76 o 
   0  -4   8      230.80      227.34      7.41 o 
   1  -4   8      271.97      266.34      8.43 o 
   2  -4   8        8.10        7.20      2.73 o 
   3  -4   8       22.44       25.31      2.95 o 
   4  -4   8       17.35       16.15      3.74 o 
   5  -4   8        6.87        7.48      2.24 o 
   6  -4   8        2.43        2.46      2.73 o 
  -8  -3   8        0.71        3.45      2.59 o 
  -7  -3   8       12.18       12.09      3.17 o 
  -6  -3   8        0.49        2.01      1.73 o 
  -5  -3   8       29.63       26.46      1.90 o 
  -4  -3   8       18.80       19.92      1.30 o 
  -3  -3   8        4.26        5.21      0.84 o 
  -2  -3   8        6.58        8.63      0.83 o 
  -1  -3   8       98.57       92.78      4.04 o 
   0  -3   8       13.25       10.55      1.83 o 
   1  -3   8       20.84       22.25      2.44 o 
   2  -3   8        1.61        0.93      1.37 o 
   3  -3   8      114.92      110.29      4.01 o 
   4  -3   8       24.42       25.85      2.29 o 
   5  -3   8       36.13       39.91      2.87 o 
   6  -3   8       30.82       33.10      3.56 o 
   7  -3   8       29.88       36.16      3.60 o 
  -8  -2   8        0.23       -1.39      3.02 o 
  -7  -2   8        0.01       -1.58      1.06 o 
  -6  -2   8       59.56       65.99      2.56 o 
  -5  -2   8       50.28       40.43      2.37 o 
  -4  -2   8       76.70       77.70      1.92 o 
  -3  -2   8       58.53       60.58      1.74 o 
  -2  -2   8      120.51      121.87      2.62 o 
  -1  -2   8      244.67      224.88      4.28 o 
   0  -2   8      101.19       93.08      2.60 o 
   1  -2   8      607.69      572.02     14.13 o 
   2  -2   8      196.05      196.89      6.27 o 
   3  -2   8       65.42       68.96      4.18 o 
   4  -2   8        2.05        0.50      1.04 o 
   5  -2   8       72.96       82.80      3.70 o 
   6  -2   8      106.01      111.97      5.57 o 
   7  -2   8        5.52        4.80      4.32 o 
  -8  -1   8        0.34        0.03      1.45 o 
  -7  -1   8        3.70        2.63      1.27 o 
  -6  -1   8        0.06        0.08      0.97 o 
  -5  -1   8      188.39      192.17      3.89 o 
  -4  -1   8       93.64      100.70      2.16 o 
  -3  -1   8      140.70      140.08      2.56 o 
  -2  -1   8      226.86      230.03      3.66 o 
  -1  -1   8        7.18        7.52      0.85 o 
   0  -1   8      275.39      281.94      4.98 o 
   1  -1   8      774.40      757.38     14.77 o 
   2  -1   8       45.04       48.04      2.64 o 
   3  -1   8      918.97      899.06     16.53 o 
   4  -1   8      636.22      629.41     12.66 o 
   5  -1   8       46.95       56.93      2.62 o 
   6  -1   8      166.94      182.08      5.41 o 
   7  -1   8       21.77       26.47      2.90 o 
   8  -1   8        5.26        4.89      2.13 o 
  -8   0   8        0.03       -0.50      1.34 o 
  -7   0   8        1.02        1.76      1.13 o 
  -6   0   8        0.12        0.29      1.09 o 
  -5   0   8       35.48       38.53      1.78 o 
  -4   0   8       56.25       68.58      1.95 o 
  -3   0   8       23.83       28.75      1.17 o 
  -2   0   8      220.65      225.71      3.59 o 
  -1   0   8      225.40      212.50      3.38 o 
   0   0   8        0.39        0.40      0.53 o 
   1   0   8      244.12      227.04      5.02 o 
   2   0   8       81.63       82.65      2.10 o 
   3   0   8      318.64      313.35      7.56 o 
   4   0   8      172.71      157.77      4.15 o 
   5   0   8        4.82        6.54      1.18 o 
   6   0   8        0.11       -0.15      0.79 o 
   7   0   8        4.63        5.28      1.80 o 
   8   0   8       31.15       30.44      3.18 o 
  -8   1   8        0.27       -2.04      1.41 o 
  -7   1   8       23.87       25.90      2.20 o 
  -6   1   8        0.93        0.58      0.92 o 
  -5   1   8       12.45       11.32      1.21 o 
  -4   1   8       29.41       37.18      1.54 o 
  -3   1   8       64.96       64.23      1.68 o 
  -2   1   8       64.10       69.27      1.67 o 
  -1   1   8       15.83       10.42      0.77 o 
   0   1   8        1.68        0.29      0.49 o 
   1   1   8       52.84       50.97      1.57 o 
   2   1   8       30.16       21.81      1.47 o 
   3   1   8      101.90      110.47      2.62 o 
   4   1   8      241.55      231.03      4.31 o 
   5   1   8       39.11       35.20      1.40 o 
   6   1   8       59.63       65.52      2.32 o 
   7   1   8        0.75        2.86      1.52 o 
   8   1   8        4.42        6.48      2.00 o 
  -8   2   8        2.46        2.06      1.23 o 
  -7   2   8        2.34        0.71      1.25 o 
  -6   2   8       19.81       17.78      1.54 o 
  -5   2   8       11.22       11.61      1.18 o 
  -4   2   8        2.18        2.28      0.76 o 
  -3   2   8      138.49      135.94      2.58 o 
  -2   2   8       48.58       47.52      1.40 o 
  -1   2   8        0.00        0.37      0.44 o 
   0   2   8      359.94      377.73      6.44 o 
   1   2   8        0.62       -0.50      0.57 o 
   2   2   8        4.92        8.63      0.74 o 
   3   2   8       36.51       36.56      1.32 o 
   4   2   8      182.42      178.73      3.13 o 
   5   2   8      316.37      334.61      5.44 o 
   6   2   8       30.41       34.10      1.65 o 
   7   2   8       11.55       11.09      1.86 o 
   8   2   8        1.38        1.11      1.38 o 
   9   2   8       12.94       12.35      2.34 o 
  -8   3   8        0.87        1.06      1.26 o 
  -7   3   8        6.30        4.09      1.26 o 
  -6   3   8        5.39        4.39      1.14 o 
  -5   3   8        0.37        0.62      0.75 o 
  -4   3   8       35.34       34.10      2.31 o 
  -3   3   8        3.42        2.92      0.74 o 
  -2   3   8       22.30       20.93      1.03 o 
  -1   3   8        8.49        6.28      0.62 o 
   0   3   8      156.57      149.37      3.11 o 
   1   3   8       26.07       26.94      1.45 o 
   2   3   8       92.22       99.42      2.62 o 
   3   3   8        0.09       -0.50      0.34 o 
   4   3   8       46.80       50.87      1.46 o 
   5   3   8       17.02       14.95      1.67 o 
   6   3   8       85.90       86.71      2.66 o 
   7   3   8        0.44        0.20      0.93 o 
   8   3   8        0.59        1.02      1.52 o 
   9   3   8        0.31       -0.29      2.59 o 
  -7   4   8        0.16       -0.93      1.01 o 
  -6   4   8        1.33        1.59      1.16 o 
  -5   4   8        0.12       -0.11      0.76 o 
  -4   4   8       16.67       16.01      1.32 o 
  -3   4   8       14.93       13.82      1.03 o 
  -2   4   8      254.79      249.00      4.86 o 
  -1   4   8      142.11      113.92      3.86 o 
   0   4   8       53.19       61.36      2.25 o 
   1   4   8        1.56        2.70      0.80 o 
   2   4   8        0.67        1.15      0.69 o 
   3   4   8       83.32       86.68      2.31 o 
   4   4   8        0.01       -0.05      0.62 o 
   5   4   8      153.49      152.06      3.75 o 
   6   4   8      212.03      196.62      4.47 o 
   7   4   8        8.34        7.94      1.80 o 
   8   4   8        0.02       -1.44      1.22 o 
   9   4   8        0.44        2.01      2.30 o 
  -7   5   8        0.91        0.68      1.24 o 
  -6   5   8        4.67        6.84      1.34 o 
  -5   5   8       14.19       12.17      1.41 o 
  -4   5   8       36.54       35.21      1.56 o 
  -3   5   8        1.16        1.16      0.86 o 
  -2   5   8      218.26      202.83      3.86 o 
  -1   5   8       56.40       47.11      2.61 o 
   0   5   8       32.54       31.84      1.86 o 
   1   5   8       18.14       19.71      1.62 o 
   2   5   8       32.36       32.53      1.74 o 
   3   5   8       33.88       32.92      1.74 o 
   4   5   8       23.54       21.30      1.39 o 
   5   5   8        2.75        3.13      0.90 o 
   6   5   8       17.55       16.47      1.42 o 
   7   5   8        2.34        0.81      1.30 o 
   8   5   8        0.27        1.44      2.01 o 
   9   5   8        7.50        4.03      2.59 o 
  -7   6   8       10.55       10.86      1.84 o 
  -6   6   8        6.20        6.04      1.58 o 
  -5   6   8        8.29       10.21      1.48 o 
  -4   6   8        1.20        1.51      1.11 o 
  -3   6   8       20.16       25.24      1.77 o 
  -2   6   8        7.30        8.83      1.21 o 
  -1   6   8       68.25       60.64      2.14 o 
   0   6   8      135.73      144.51      3.59 o 
   1   6   8       11.48       15.14      2.20 o 
   2   6   8      192.63      184.23      4.92 o 
   3   6   8       21.02       19.95      1.52 o 
   4   6   8       97.74       95.77      3.55 o 
   5   6   8      181.23      180.21      3.94 o 
   6   6   8        5.88        5.22      1.15 o 
   7   6   8      160.51      156.27      8.92 o 
   8   6   8        0.68       -2.00      1.70 o 
   9   6   8        0.00        0.86      2.30 o 
  -6   7   8        6.54        6.78      2.41 o 
  -5   7   8       12.87       11.47      1.90 o 
  -4   7   8        0.65        1.18      1.20 o 
  -3   7   8       25.50       31.40      1.83 o 
  -2   7   8       12.29       12.49      1.35 o 
  -1   7   8       72.76       72.64      2.43 o 
   0   7   8      915.41      887.50     14.01 o 
   1   7   8        0.06        0.31      1.09 o 
   2   7   8      193.07      187.67      4.62 o 
   3   7   8      215.91      225.10      5.05 o 
   4   7   8        1.07        1.20      0.87 o 
   5   7   8       97.28       99.80      3.25 o 
   6   7   8       34.16       34.50      2.42 o 
   7   7   8        0.50       -1.53      1.31 o 
   8   7   8        1.76        3.63      2.18 o 
  -5   8   8        7.81       12.79      2.06 o 
  -4   8   8        6.97        6.67      1.54 o 
  -3   8   8       22.83       25.81      1.80 o 
  -2   8   8      102.20      109.85      3.05 o 
  -1   8   8       43.11       43.21      1.95 o 
   0   8   8        0.92        1.62      0.96 o 
   1   8   8      142.69      141.50      3.58 o 
   2   8   8       10.64       16.51      1.74 o 
   3   8   8       25.75       25.33      1.94 o 
   4   8   8        4.32        2.43      1.16 o 
   5   8   8        0.44       -0.84      1.18 o 
   6   8   8        0.32       -0.21      1.54 o 
   7   8   8        0.11        1.04      1.92 o 
   8   8   8        0.80       -2.08      1.74 o 
  -4   9   8       14.48       12.31      1.85 o 
  -3   9   8        0.02       -1.75      1.17 o 
  -2   9   8        5.02        4.27      1.67 o 
  -1   9   8        0.00        0.25      1.04 o 
   0   9   8       10.99       10.62      1.34 o 
   1   9   8       48.12       47.14      2.05 o 
   2   9   8       15.03       19.24      1.63 o 
   3   9   8        2.96        2.38      1.62 o 
   4   9   8        0.00        0.41      1.39 o 
   5   9   8        1.38        3.51      1.45 o 
   6   9   8        0.01       -0.64      1.91 o 
   7   9   8        8.85       11.80      2.70 o 
   8   9   8        1.63        0.69      2.18 o 
  -3  10   8        0.05       -1.34      1.34 o 
  -2  10   8        0.38       -0.10      1.34 o 
  -1  10   8        0.73       -0.49      1.21 o 
   0  10   8        0.62        0.25      1.40 o 
   1  10   8       10.32        5.78      1.70 o 
   2  10   8        0.46        0.31      1.57 o 
   3  10   8       13.64       12.89      2.12 o 
   4  10   8        7.96        9.06      2.11 o 
   5  10   8        9.14        8.16      2.07 o 
   6  10   8        1.70        0.68      1.73 o 
   7  10   8        3.29        1.85      2.03 o 
  -2  11   8        1.76        1.36      1.81 o 
  -1  11   8        0.18       -2.23      2.28 o 
   0  11   8        0.03       -0.16      1.46 o 
   1  11   8        2.44        0.36      1.71 o 
   2  11   8        7.18        7.26      1.93 o 
   3  11   8        2.10        2.13      1.87 o 
   4  11   8        0.05        1.53      1.77 o 
   5  11   8        9.83        5.82      2.02 o 
   6  11   8        2.19       -0.88      3.39 o 
   0  12   8        0.52       -1.72      2.03 o 
   1  12   8        0.31       -3.09      2.06 o 
   2  12   8        1.23        1.06      1.77 o 
   3  12   8        0.59       -0.75      2.01 o 
   4  12   8        0.52       -1.13      1.89 o 
  -2  -8   9        0.26        0.58      3.17 o 
  -5  -7   9        0.33        0.29      2.30 o 
  -4  -7   9        7.25        6.57      2.59 o 
  -3  -7   9       12.36       12.37      4.03 o 
  -2  -7   9        0.28       -1.73      2.59 o 
  -1  -7   9       20.52       25.32      5.18 o 
   0  -7   9        1.92        4.89      3.17 o 
   1  -7   9       25.37       27.91      5.18 o 
   2  -7   9        3.73        3.45      3.74 o 
  -6  -6   9        8.46       10.65      3.45 o 
  -5  -6   9        0.49       -0.29      2.30 o 
  -4  -6   9        6.71        4.32      1.86 o 
  -3  -6   9        7.13        3.45      3.17 o 
  -2  -6   9       59.52       61.87      6.33 o 
  -1  -6   9       14.03        6.62      3.17 o 
   0  -6   9        0.16       -1.15      2.01 o 
   1  -6   9       17.48       19.96      3.89 o 
   2  -6   9       19.79       20.99      4.46 o 
   3  -6   9       29.12       22.72      4.03 o 
  -7  -5   9        2.65        0.29      2.59 o 
  -6  -5   9        2.40        3.45      2.30 o 
  -5  -5   9        0.88        0.00      2.01 o 
  -4  -5   9       51.37       44.40      4.03 o 
  -3  -5   9       12.37       11.59      2.13 o 
  -2  -5   9       41.63       36.84      4.89 o 
  -1  -5   9       29.30       18.71      4.03 o 
   0  -5   9        2.65        3.89      2.45 o 
   1  -5   9       48.72       38.42      3.52 o 
   2  -5   9        4.32        1.08      1.59 o 
   3  -5   9       11.08        8.58      4.32 o 
   4  -5   9       15.12       15.91      4.46 o 
   5  -5   9        0.19        0.67      2.13 o 
  -7  -4   9        0.45        0.00      2.01 o 
  -6  -4   9        3.67        4.60      2.59 o 
  -5  -4   9        8.22        5.76      2.30 o 
  -4  -4   9        0.24        0.24      1.17 o 
  -3  -4   9        3.24        6.06      1.72 o 
  -2  -4   9        0.08        0.62      1.04 o 
  -1  -4   9       73.15       75.07      4.14 o 
   0  -4   9       61.62       61.37      3.85 o 
   1  -4   9       10.53       11.56      2.21 o 
   2  -4   9        1.14       -0.14      1.42 o 
   3  -4   9        5.25        7.47      2.13 o 
   4  -4   9       37.80       38.21      3.76 o 
   5  -4   9        4.15        7.66      2.54 o 
  -7  -3   9        0.60        1.73      2.30 o 
  -6  -3   9        0.01       -0.53      1.31 o 
  -5  -3   9        1.74        2.34      2.73 o 
  -4  -3   9        3.92        4.53      1.17 o 
  -3  -3   9       13.03       10.70      1.24 o 
  -2  -3   9        0.98        1.34      0.93 o 
  -1  -3   9        2.86        2.70      1.10 o 
   0  -3   9       45.70       47.51      9.07 o 
   1  -3   9        0.02       -0.18      1.11 o 
   2  -3   9       15.01       14.14      1.69 o 
   3  -3   9        0.52        2.30      1.18 o 
   4  -3   9       59.14       61.52      4.22 o 
   5  -3   9       11.48        8.21      2.33 o 
   6  -3   9       11.62       12.60      2.83 o 
  -8  -2   9       13.47       14.96      3.45 o 
  -7  -2   9        0.01       -2.98      2.08 o 
  -6  -2   9        6.36        1.83      1.15 o 
  -5  -2   9       39.56       46.00      3.74 o 
  -4  -2   9        1.90        1.52      0.85 o 
  -3  -2   9      252.83      242.65      4.35 o 
  -2  -2   9       58.10       59.09      1.86 o 
  -1  -2   9        6.77        6.73      1.10 o 
   0  -2   9      210.63      213.96      7.11 o 
   1  -2   9      249.26      245.77     11.51 o 
   2  -2   9        0.86       -0.45      0.91 o 
   3  -2   9        0.01        0.15      1.66 o 
   4  -2   9       24.70       24.91      2.29 o 
   5  -2   9       85.05       77.10      4.42 o 
   6  -2   9        1.59        0.96      1.51 o 
   7  -2   9       38.33       36.14      4.03 o 
  -8  -1   9        1.04       -0.33      1.45 o 
  -7  -1   9        7.36        7.87      1.71 o 
  -6  -1   9        7.53        9.91      1.47 o 
  -5  -1   9        0.01        1.21      0.88 o 
  -4  -1   9        4.88        5.95      0.85 o 
  -3  -1   9       54.87       55.62      1.71 o 
  -2  -1   9      394.26      372.38      5.36 o 
  -1  -1   9      130.82      119.02      2.42 o 
   0  -1   9       32.21       30.97      2.76 o 
   1  -1   9      155.40      151.19      5.69 o 
   2  -1   9       28.76       30.51      2.58 o 
   3  -1   9      499.63      462.53      9.95 o 
   4  -1   9      106.02       99.29      3.93 o 
   5  -1   9       34.41       27.59      2.11 o 
   6  -1   9        6.31        5.07      1.69 o 
   7  -1   9        1.86        3.34      2.73 o 
  -8   0   9        0.31       -1.80      1.27 o 
  -7   0   9        3.82        4.86      1.84 o 
  -6   0   9       43.74       49.16      2.21 o 
  -5   0   9       14.65       16.17      1.42 o 
  -4   0   9       73.64       65.82      2.03 o 
  -3   0   9       31.35       31.71      1.33 o 
  -2   0   9       18.04       23.03      1.18 o 
  -1   0   9      183.69      181.34      3.12 o 
   0   0   9       67.91       79.76      2.20 o 
   1   0   9      817.80      777.54     12.32 o 
   2   0   9      145.15      138.81      3.07 o 
   3   0   9       32.52       31.08      1.95 o 
   4   0   9        0.11        0.32      0.97 o 
   5   0   9        9.15        6.65      1.35 o 
   6   0   9        0.86        1.98      1.14 o 
   7   0   9       31.77       36.77      3.18 o 
   8   0   9        3.58        6.37      2.07 o 
  -8   1   9        3.02        4.09      2.09 o 
  -7   1   9       16.28       16.18      1.79 o 
  -6   1   9       38.96       42.20      2.41 o 
  -5   1   9       32.50       39.34      2.21 o 
  -4   1   9       10.55        9.81      1.00 o 
  -3   1   9      156.14      155.13      2.86 o 
  -2   1   9       11.15       11.25      1.09 o 
  -1   1   9      323.50      314.47      4.31 o 
   0   1   9        0.21       -0.55      0.54 o 
   1   1   9       12.81       11.55      0.99 o 
   2   1   9       90.48       81.75      2.66 o 
   3   1   9       21.10       21.54      1.31 o 
   4   1   9        3.11        2.75      1.06 o 
   5   1   9       30.21       24.32      1.49 o 
   6   1   9       19.34       23.63      1.80 o 
   7   1   9       12.29       10.89      2.21 o 
   8   1   9        1.14        0.86      2.88 o 
  -8   2   9        0.06       -1.10      1.44 o 
  -7   2   9        0.97        0.94      1.11 o 
  -6   2   9        2.52        1.31      1.00 o 
  -5   2   9       17.33       18.12      1.39 o 
  -4   2   9       88.66       91.97      2.26 o 
  -3   2   9       49.69       53.53      1.69 o 
  -2   2   9      253.32      246.89      4.26 o 
  -1   2   9        0.08        0.04      0.50 o 
   0   2   9      313.90      298.87      5.58 o 
   1   2   9      310.73      337.65      7.14 o 
   2   2   9        0.03       -0.05      0.63 o 
   3   2   9     1047.70      987.66     13.39 o 
   4   2   9       13.48       13.75      0.98 o 
   5   2   9       35.36       37.49      2.45 o 
   6   2   9       31.85       39.68      3.60 o 
   7   2   9       24.20       28.78      4.60 o 
   8   2   9        9.68       11.51      3.74 o 
  -7   3   9        3.55        1.94      1.45 o 
  -6   3   9       18.74       22.05      1.78 o 
  -5   3   9        0.01        0.79      0.83 o 
  -4   3   9      121.76      124.15      2.68 o 
  -3   3   9      110.57      104.57      2.34 o 
  -2   3   9        1.83        3.23      0.84 o 
  -1   3   9        0.51        0.82      0.75 o 
   0   3   9       14.60       10.91      1.12 o 
   1   3   9       27.06       25.47      1.52 o 
   2   3   9      150.96      154.25      4.36 o 
   3   3   9      111.32      112.01      2.71 o 
   4   3   9      198.67      180.14      3.67 o 
   5   3   9        2.93        3.88      1.08 o 
   6   3   9        0.14        1.01      2.54 o 
   7   3   9        0.01       -0.24      1.31 o 
   8   3   9        0.90        2.88      2.59 o 
  -7   4   9        0.08       -0.39      1.14 o 
  -6   4   9        2.26        1.57      1.08 o 
  -5   4   9       27.27       30.92      1.84 o 
  -4   4   9        0.06        0.46      0.71 o 
  -3   4   9       23.54       23.56      1.84 o 
  -2   4   9      146.01      143.94      3.18 o 
  -1   4   9        1.71        3.28      0.91 o 
   0   4   9       82.21       75.99      2.60 o 
   1   4   9      190.50      189.35      4.23 o 
   2   4   9        0.13        1.13      0.75 o 
   3   4   9      106.82      107.76      2.68 o 
   4   4   9       43.41       45.36      1.84 o 
   5   4   9      213.44      220.66      4.40 o 
   6   4   9        0.76        0.11      0.88 o 
   7   4   9        1.78        2.01      1.42 o 
   8   4   9       10.21        7.87      2.73 o 
  -7   5   9        7.56        7.48      1.90 o 
  -6   5   9        4.07        2.87      1.54 o 
  -5   5   9        9.96       10.13      1.61 o 
  -4   5   9        0.10       -1.07      0.91 o 
  -3   5   9       17.84       19.32      1.49 o 
  -2   5   9      194.19      189.77      3.82 o 
  -1   5   9       82.23       70.77      2.68 o 
   0   5   9       88.22       88.92      2.98 o 
   1   5   9        0.01       -0.49      1.00 o 
   2   5   9      106.99      105.31      3.03 o 
   3   5   9       47.89       51.43      2.41 o 
   4   5   9        0.02       -0.69      0.65 o 
   5   5   9       20.13       25.54      1.63 o 
   6   5   9        0.98        1.49      0.94 o 
   7   5   9        4.27        2.15      1.52 o 
   8   5   9        1.96        2.83      3.31 o 
  -6   6   9        6.48        3.40      1.61 o 
  -5   6   9        5.71        5.99      1.62 o 
  -4   6   9        0.80       -1.20      1.10 o 
  -3   6   9       29.39       30.85      1.78 o 
  -2   6   9        2.50        2.91      0.95 o 
  -1   6   9       33.10       30.60      1.97 o 
   0   6   9        5.68        1.37      1.24 o 
   1   6   9        0.01       -1.25      0.83 o 
   2   6   9       23.11       27.58      1.89 o 
   3   6   9       12.12       13.57      1.40 o 
   4   6   9       36.46       36.47      2.04 o 
   5   6   9        1.68        2.66      0.96 o 
   6   6   9       18.44       19.20      1.58 o 
   7   6   9       26.16       29.62      2.48 o 
   8   6   9        3.73        5.18      2.59 o 
  -6   7   9        2.86        1.42      1.65 o 
  -5   7   9        0.12       -0.95      1.41 o 
  -4   7   9        1.24        1.74      1.93 o 
  -3   7   9       21.73       25.38      1.76 o 
  -2   7   9       10.36        8.45      1.35 o 
  -1   7   9       58.05       66.54      3.20 o 
   0   7   9       32.93       32.28      1.90 o 
   1   7   9       11.09        9.84      1.43 o 
   2   7   9       25.12       24.53      1.89 o 
   3   7   9      100.35       99.89      3.75 o 
   4   7   9       22.06       19.74      1.74 o 
   5   7   9       21.25       17.11      1.47 o 
   6   7   9       13.45       12.88      1.91 o 
   7   7   9        2.79        2.26      3.89 o 
   8   7   9       11.07       11.91      2.70 o 
  -5   8   9        1.07        1.50      1.55 o 
  -4   8   9        3.68        2.32      1.44 o 
  -3   8   9        0.06       -1.27      1.17 o 
  -2   8   9       38.31       44.68      2.19 o 
  -1   8   9       21.63       23.40      1.70 o 
   0   8   9      138.03      133.95      3.34 o 
   1   8   9       59.41       59.94      2.48 o 
   2   8   9       35.80       37.14      2.79 o 
   3   8   9        2.28        1.40      1.16 o 
   4   8   9        2.91        2.79      1.20 o 
   5   8   9        0.44       -0.73      1.34 o 
   6   8   9        0.01       -0.69      1.38 o 
   7   8   9        4.61        4.34      2.13 o 
   8   8   9       10.80        7.99      2.61 o 
  -4   9   9       16.58       17.58      3.12 o 
  -3   9   9       10.41        7.34      1.62 o 
  -2   9   9        6.04        8.13      1.58 o 
  -1   9   9       30.57       25.02      1.81 o 
   0   9   9       13.97       11.71      1.46 o 
   1   9   9       17.39       20.84      1.80 o 
   2   9   9       39.35       36.45      2.45 o 
   3   9   9        5.96        9.30      1.66 o 
   4   9   9        5.80        4.14      1.67 o 
   5   9   9        0.20        1.54      2.01 o 
   6   9   9        0.80       -0.24      1.71 o 
   7   9   9        4.43        6.62      2.39 o 
  -3  10   9        0.05       -1.57      1.44 o 
  -2  10   9        0.96       -0.59      1.32 o 
  -1  10   9        1.33        0.02      1.28 o 
   0  10   9        7.33        7.25      1.49 o 
   1  10   9        5.40        6.57      1.47 o 
   2  10   9       22.73       23.71      2.22 o 
   3  10   9        0.16       -2.29      1.52 o 
   4  10   9        3.75        2.97      1.80 o 
   5  10   9       10.21       10.20      2.22 o 
   6  10   9        7.32        3.44      1.95 o 
   7  10   9        0.02       -2.66      1.77 o 
  -1  11   9        1.21       -0.61      2.74 o 
   0  11   9        0.09       -2.25      1.50 o 
   1  11   9        0.11       -2.03      1.57 o 
   2  11   9        1.00        1.51      1.67 o 
   3  11   9        1.21        2.30      1.83 o 
   4  11   9       11.94       11.01      2.42 o 
   5  11   9        3.60        5.21      2.17 o 
   6  11   9        0.23       -1.94      1.83 o 
   1  12   9        0.55        0.95      3.60 o 
   2  12   9        0.74       -0.40      1.69 o 
   3  12   9        0.01       -1.35      2.39 o 
  -3  -7  10        6.68        4.60      3.74 o 
  -2  -7  10        8.82       12.09      4.03 o 
  -1  -7  10        0.49        4.60      3.45 o 
  -5  -6  10        3.46        6.91      2.88 o 
  -4  -6  10        0.00        0.51      1.80 o 
  -3  -6  10        0.01        1.73      2.88 o 
  -2  -6  10       17.49       20.72      4.60 o 
  -1  -6  10       15.22       20.14      4.60 o 
   0  -6  10        6.74        6.33      3.45 o 
   1  -6  10        1.04        3.74      3.17 o 
   2  -6  10        0.26       -0.51      1.93 o 
  -6  -5  10        0.71       -0.29      2.30 o 
  -5  -5  10        1.09        2.88      2.59 o 
  -4  -5  10        5.00        6.66      2.07 o 
  -3  -5  10       32.87       38.06      3.39 o 
  -2  -5  10       11.08        7.77      3.45 o 
  -1  -5  10       23.29       21.30      4.60 o 
   0  -5  10        7.26        3.33      1.80 o 
   1  -5  10        7.14        9.14      2.33 o 
   2  -5  10       13.26       18.02      3.05 o 
   3  -5  10        0.01       -1.73      1.72 o 
   4  -5  10        0.65        1.73      2.24 o 
  -6  -4  10        7.65        9.78      3.17 o 
  -5  -4  10       17.36       16.12      3.45 o 
  -4  -4  10        3.50        2.44      2.30 o 
  -3  -4  10       11.33        7.70      2.01 o 
  -2  -4  10       53.38       48.35      5.47 o 
  -1  -4  10        0.46        0.29      1.42 o 
   0  -4  10        3.26        3.27      1.72 o 
   1  -4  10       24.84       22.63      2.90 o 
   2  -4  10        9.31       12.14      2.42 o 
   3  -4  10       32.39       35.00      3.65 o 
   4  -4  10        3.73        1.34      2.00 o 
   5  -4  10        1.94        0.36      2.13 o 
  -7  -3  10        4.72        4.89      2.88 o 
  -6  -3  10        1.38       -0.86      1.22 o 
  -5  -3  10        1.38        2.06      1.31 o 
  -4  -3  10        5.78        7.63      1.26 o 
  -3  -3  10        6.88        7.80      1.20 o 
  -2  -3  10        0.16       -0.39      1.04 o 
  -1  -3  10        6.81        7.76      1.93 o 
   0  -3  10       34.89       30.15      3.03 o 
   1  -3  10       25.79       30.90      3.45 o 
   2  -3  10        8.59       10.23      2.33 o 
   3  -3  10       34.07       27.85      3.74 o 
   4  -3  10        6.04        3.89      2.03 o 
   5  -3  10       30.26       28.64      3.66 o 
   6  -3  10        3.13        1.15      3.17 o 
  -7  -2  10        2.19        0.33      1.58 o 
  -6  -2  10        0.52       -0.86      1.22 o 
  -5  -2  10        1.68        1.66      1.17 o 
  -4  -2  10       33.12       35.63      1.62 o 
  -3  -2  10       10.12        9.64      0.98 o 
  -2  -2  10      135.49      136.50      3.06 o 
  -1  -2  10      131.06      126.11      4.19 o 
   0  -2  10      410.87      436.77     12.10 o 
   1  -2  10       37.53       31.38      3.03 o 
   2  -2  10       11.76        9.51      2.03 o 
   3  -2  10       29.35       25.58      2.24 o 
   4  -2  10        5.92        4.76      1.52 o 
   5  -2  10       16.14       15.49      2.31 o 
   6  -2  10        3.34        3.43      1.85 o 
  -7  -1  10       12.69       12.95      1.97 o 
  -6  -1  10        3.69        2.42      1.30 o 
  -5  -1  10       10.03        8.72      1.26 o 
  -4  -1  10        0.86        1.64      0.72 o 
  -3  -1  10        3.20        3.32      0.75 o 
  -2  -1  10        0.03        0.14      0.63 o 
  -1  -1  10        4.32        4.27      0.86 o 
   0  -1  10        0.11        0.26      1.10 o 
   1  -1  10      110.16      101.89      3.98 o 
   2  -1  10       35.54       30.25      2.48 o 
   3  -1  10       55.31       50.29      2.57 o 
   4  -1  10        0.71        0.53      0.98 o 
   5  -1  10       61.80       62.97      4.15 o 
   6  -1  10        4.19        4.81      2.29 o 
   7  -1  10       59.56       66.98      4.35 o 
  -7   0  10        5.83        3.31      1.46 o 
  -6   0  10       14.56       16.54      2.12 o 
  -5   0  10       13.41       10.02      1.27 o 
  -4   0  10        7.27        9.10      1.06 o 
  -3   0  10        0.42        2.46      0.68 o 
  -2   0  10       25.18       26.63      1.40 o 
  -1   0  10        6.70        5.68      0.77 o 
   0   0  10      304.26      278.93      5.52 o 
   1   0  10      100.62      102.84      3.01 o 
   2   0  10      683.57      660.29     13.51 o 
   3   0  10        1.58        2.12      1.06 o 
   4   0  10       28.04       24.46      2.66 o 
   5   0  10      156.94      164.60      5.70 o 
   6   0  10        7.69        9.23      1.52 o 
   7   0  10       36.86       45.18      6.33 o 
  -7   1  10        0.30       -0.17      1.08 o 
  -6   1  10       15.74       16.68      2.22 o 
  -5   1  10      265.92      283.11      6.05 o 
  -4   1  10        3.18        2.45      0.78 o 
  -3   1  10      346.93      349.42      5.02 o 
  -2   1  10      131.58      141.22      2.86 o 
  -1   1  10      161.38      153.47      2.71 o 
   0   1  10      391.84      382.14      6.64 o 
   1   1  10      176.36      178.76      4.62 o 
   2   1  10      100.72       91.27      2.81 o 
   3   1  10      346.65      328.13      6.85 o 
   4   1  10      129.97      115.85      3.74 o 
   5   1  10       60.85       64.60      2.95 o 
   6   1  10       35.43       34.67      3.56 o 
   7   1  10        0.28       -1.44      2.01 o 
   8   1  10        4.39        7.19      3.45 o 
  -7   2  10        0.22        1.25      1.10 o 
  -6   2  10        2.59        2.93      1.16 o 
  -5   2  10        2.19        1.81      1.05 o 
  -4   2  10       34.21       38.07      1.62 o 
  -3   2  10        9.16        9.09      1.01 o 
  -2   2  10       19.39       19.42      1.37 o 
  -1   2  10       42.44       46.52      1.89 o 
   0   2  10       17.39       17.19      1.43 o 
   1   2  10       54.19       53.11      2.99 o 
   2   2  10       42.27       39.27      1.91 o 
   3   2  10       75.89       76.59      2.40 o 
   4   2  10      470.57      458.93      7.45 o 
   5   2  10        0.50        1.31      1.14 o 
   6   2  10        0.33       -0.72      1.59 o 
   7   2  10       18.81       21.01      4.32 o 
   8   2  10       32.93       41.15      5.76 o 
  -7   3  10       10.00       13.03      1.70 o 
  -6   3  10        2.35        3.99      1.56 o 
  -5   3  10        1.53        1.55      1.02 o 
  -4   3  10       19.41       20.94      1.55 o 
  -3   3  10       98.09       91.20      2.60 o 
  -2   3  10        1.51        1.17      0.87 o 
  -1   3  10        1.96        1.02      0.88 o 
   0   3  10       15.13       14.05      1.33 o 
   1   3  10        0.09       -1.01      0.74 o 
   2   3  10       12.78       12.02      1.74 o 
   3   3  10       74.31       74.74      2.30 o 
   4   3  10       38.77       37.79      1.95 o 
   5   3  10        4.60        4.55      1.07 o 
   6   3  10       34.67       40.01      2.48 o 
   7   3  10        4.43        4.89      2.88 o 
   8   3  10        3.34        3.74      3.17 o 
  -7   4  10        4.00        0.40      1.59 o 
  -6   4  10       13.37       16.49      2.07 o 
  -5   4  10        0.33       -0.64      1.23 o 
  -4   4  10        1.29        1.54      1.09 o 
  -3   4  10       34.67       32.39      1.77 o 
  -2   4  10       26.21       24.18      1.51 o 
  -1   4  10       49.58       46.43      2.07 o 
   0   4  10       25.19       18.78      1.63 o 
   1   4  10        2.54        0.29      0.87 o 
   2   4  10       21.63       22.89      1.62 o 
   3   4  10       13.06       10.96      1.36 o 
   4   4  10       10.98        8.95      1.12 o 
   5   4  10      232.80      234.94      5.36 o 
   6   4  10        1.54        0.54      1.14 o 
   7   4  10       10.96        9.48      1.64 o 
   8   4  10        1.19       -1.15      2.30 o 
  -6   5  10        2.03        2.47      1.50 o 
  -5   5  10        1.50        1.12      1.35 o 
  -4   5  10        4.47        3.00      1.24 o 
  -3   5  10        0.18        2.02      1.01 o 
  -2   5  10       20.40       19.08      1.45 o 
  -1   5  10       11.93       12.63      1.43 o 
   0   5  10       99.09       98.62      3.92 o 
   1   5  10        0.65        0.84      0.98 o 
   2   5  10       10.59       10.26      1.29 o 
   3   5  10        3.55        4.17      1.08 o 
   4   5  10        0.80        0.16      0.80 o 
   5   5  10       13.63       16.89      1.49 o 
   6   5  10       47.24       44.61      2.79 o 
   7   5  10        0.84        3.23      2.66 o 
   8   5  10        1.40       -0.03      1.72 o 
  -6   6  10        0.14       -0.95      1.91 o 
  -5   6  10        1.79        2.05      1.40 o 
  -4   6  10        0.36       -0.88      1.13 o 
  -3   6  10        9.96       11.44      1.58 o 
  -2   6  10       32.76       37.04      1.92 o 
  -1   6  10       39.89       44.15      1.99 o 
   0   6  10        9.03        5.18      1.13 o 
   1   6  10        0.01        0.33      1.03 o 
   2   6  10        0.49        0.99      1.12 o 
   3   6  10        8.33        8.86      1.31 o 
   4   6  10       32.54       36.23      2.13 o 
   5   6  10        4.49        3.28      1.05 o 
   6   6  10       93.73       97.44      4.36 o 
   7   6  10        0.53        2.09      1.47 o 
   8   6  10        1.17       -1.15      2.01 o 
  -5   7  10        2.21        1.52      1.54 o 
  -4   7  10        6.17        7.08      1.67 o 
  -3   7  10        1.09        1.22      1.19 o 
  -2   7  10        0.45        0.23      1.04 o 
  -1   7  10       41.25       35.96      1.91 o 
   0   7  10       12.81       11.05      1.42 o 
   1   7  10        1.13        0.82      1.08 o 
   2   7  10       12.70       14.98      2.87 o 
   3   7  10        0.00        0.19      1.62 o 
   4   7  10        7.49        9.83      1.51 o 
   5   7  10        5.74        2.63      1.26 o 
   6   7  10        0.61        1.38      1.74 o 
   7   7  10        9.35        6.97      3.88 o 
   8   7  10        0.91        1.73      2.59 o 
  -5   8  10        1.20       -0.04      1.75 o 
  -4   8  10        8.53        7.21      1.85 o 
  -3   8  10        0.17       -0.32      1.26 o 
  -2   8  10        1.78       -0.25      1.21 o 
  -1   8  10        0.30        1.42      1.03 o 
   0   8  10        4.40        8.65      1.38 o 
   1   8  10       59.61       59.58      2.58 o 
   2   8  10       20.70       28.18      2.18 o 
   3   8  10        6.56        6.36      1.44 o 
   4   8  10       27.16       28.57      2.24 o 
   5   8  10       14.33       18.15      2.31 o 
   6   8  10        5.39        4.56      1.87 o 
   7   8  10       12.20       13.19      4.75 o 
  -4   9  10        5.74        5.11      1.78 o 
  -3   9  10        8.69        8.18      1.79 o 
  -2   9  10        0.00        0.09      1.32 o 
  -1   9  10       94.83       99.94      3.74 o 
   0   9  10       88.44       86.47      2.91 o 
   1   9  10       28.56       27.96      2.04 o 
   2   9  10       10.21       11.26      1.81 o 
   3   9  10        6.21        3.64      1.44 o 
   4   9  10        0.11       -0.12      1.66 o 
   5   9  10        1.79        1.66      2.02 o 
   6   9  10        0.82       -0.26      1.61 o 
   7   9  10        0.36       -2.30      1.92 o 
  -2  10  10        6.35        4.93      2.36 o 
  -1  10  10        3.54        2.94      1.54 o 
   0  10  10        0.64        2.79      1.42 o 
   1  10  10        0.23       -0.07      1.45 o 
   2  10  10        3.56        3.51      1.74 o 
   3  10  10        3.71        0.31      1.63 o 
   4  10  10        5.70        7.50      3.32 o 
   5  10  10        0.91       -0.33      1.77 o 
   6  10  10        3.08        2.07      2.03 o 
  -1  11  10        1.31        0.55      1.68 o 
   0  11  10        5.16        4.75      3.36 o 
   1  11  10        1.13        0.95      1.78 o 
   2  11  10        7.07        6.63      2.22 o 
   3  11  10        3.91        2.30      1.86 o 
   4  11  10        1.81        2.82      1.95 o 
   5  11  10        0.35       -1.25      1.66 o 
  -3  -6  11        4.12        0.29      3.17 o 
  -2  -6  11        1.92        5.18      3.45 o 
  -1  -6  11        6.08        8.06      4.03 o 
   0  -6  11        0.05        1.15      3.17 o 
  -5  -5  11        3.66        0.58      2.30 o 
  -4  -5  11        7.44        6.33      2.88 o 
  -3  -5  11        1.79        6.04      3.45 o 
  -2  -5  11        3.77        0.86      3.17 o 
  -1  -5  11       10.19       12.09      4.03 o 
   0  -5  11       31.68       38.28      5.76 o 
   1  -5  11       36.39       43.19      8.49 o 
   2  -5  11        4.16        4.03      2.24 o 
  -5  -4  11        1.14        1.73      2.30 o 
  -4  -4  11        5.96        5.76      2.59 o 
  -3  -4  11        3.78        3.20      1.80 o 
  -2  -4  11      109.41      120.01      8.63 o 
  -1  -4  11        1.74        0.71      1.72 o 
   0  -4  11        4.83        7.14      2.21 o 
   1  -4  11       27.20       28.91      3.44 o 
   2  -4  11        0.45        2.60      2.00 o 
   3  -4  11       64.42       79.27      5.28 o 
   4  -4  11        4.09        8.25      2.70 o 
  -6  -3  11        0.15        0.29      2.30 o 
  -5  -3  11        6.48        5.96      2.01 o 
  -4  -3  11       23.44       26.73      2.46 o 
  -3  -3  11        2.14        2.25      1.39 o 
  -2  -3  11       31.64       28.37      3.03 o 
  -1  -3  11        2.85        0.72      1.63 o 
   0  -3  11       19.19       22.04      2.83 o 
   1  -3  11       19.94       21.11      3.03 o 
   2  -3  11       10.56        8.40      2.33 o 
   3  -3  11       38.33       40.88      5.32 o 
   4  -3  11        0.55        0.51      1.93 o 
   5  -3  11       25.40       26.27      3.66 o 
  -6  -2  11        0.08       -0.14      1.42 o 
  -5  -2  11        7.73        6.96      1.72 o 
  -4  -2  11        3.91        3.42      1.36 o 
  -3  -2  11       22.37       25.42      1.49 o 
  -2  -2  11       18.64       21.40      1.58 o 
  -1  -2  11        3.12        2.72      1.13 o 
   0  -2  11      168.41      173.04      6.80 o 
   1  -2  11        0.06       -0.77      1.31 o 
   2  -2  11        0.69        1.13      1.59 o 
   3  -2  11       51.61       52.13      3.22 o 
   4  -2  11       10.49       11.54      2.20 o 
   5  -2  11       46.33       52.32      3.76 o 
  -7  -1  11        2.09        4.06      1.58 o 
  -6  -1  11        2.09        2.44      1.39 o 
  -5  -1  11        0.25        0.20      1.37 o 
  -4  -1  11        4.93        7.53      1.08 o 
  -3  -1  11        2.84        3.12      0.74 o 
  -2  -1  11        6.07        7.36      0.89 o 
  -1  -1  11        3.67        2.32      1.10 o 
   0  -1  11       42.24       43.27      2.82 o 
   1  -1  11        0.54        0.86      1.16 o 
   2  -1  11       13.88        9.58      1.73 o 
   3  -1  11       21.84       24.74      2.10 o 
   4  -1  11       34.63       31.14      2.81 o 
   5  -1  11        2.65        5.51      1.85 o 
   6  -1  11       16.78       20.29      2.77 o 
  -7   0  11        0.05        0.47      1.47 o 
  -6   0  11        0.07       -1.40      1.21 o 
  -5   0  11       16.37       18.73      1.75 o 
  -4   0  11        0.33       -0.03      0.77 o 
  -3   0  11       36.92       37.42      1.47 o 
  -2   0  11       27.22       30.27      1.77 o 
  -1   0  11      141.43      137.92      3.02 o 
   0   0  11       42.92       42.71      2.91 o 
   1   0  11      168.93      164.28      5.30 o 
   2   0  11        2.58        2.91      1.34 o 
   3   0  11        0.05       -0.23      0.89 o 
   4   0  11       52.55       49.62      3.11 o 
   5   0  11        6.46        6.87      1.88 o 
   6   0  11       44.56       46.62      3.43 o 
  -7   1  11        1.44        0.45      1.35 o 
  -6   1  11       23.39       21.32      1.81 o 
  -5   1  11        6.68        8.26      1.34 o 
  -4   1  11        1.98        3.41      0.89 o 
  -3   1  11      171.70      171.69      3.64 o 
  -2   1  11      277.33      265.85      5.26 o 
  -1   1  11        2.93        2.92      0.87 o 
   0   1  11       43.21       46.33      1.93 o 
   1   1  11       37.87       37.57      2.20 o 
   2   1  11        8.96        9.31      1.71 o 
   3   1  11      173.50      157.39      4.52 o 
   4   1  11        7.88        6.19      1.34 o 
   5   1  11        4.16        3.46      1.51 o 
   6   1  11       13.14       15.63      2.31 o 
   7   1  11        1.27        5.18      3.45 o 
  -7   2  11        2.60        2.18      1.61 o 
  -6   2  11        4.04        2.04      1.43 o 
  -5   2  11       55.72       60.12      3.32 o 
  -4   2  11       18.42       19.51      1.58 o 
  -3   2  11        0.29        1.86      0.94 o 
  -2   2  11       28.15       26.39      1.55 o 
  -1   2  11        0.33       -0.04      0.75 o 
   0   2  11      207.59      184.93      4.32 o 
   1   2  11        9.31        8.62      1.23 o 
   2   2  11      118.19      107.31      5.37 o 
   3   2  11       36.13       26.87      2.45 o 
   4   2  11       24.10       26.86      2.41 o 
   5   2  11       20.56       23.57      5.76 o 
   6   2  11       14.55       15.43      2.85 o 
   7   2  11       54.63       61.30      6.91 o 
  -7   3  11       16.53       17.86      2.60 o 
  -6   3  11        4.32        1.81      1.45 o 
  -5   3  11        9.86        8.33      1.67 o 
  -4   3  11        0.45        0.43      1.12 o 
  -3   3  11       30.81       30.65      1.77 o 
  -2   3  11       36.53       43.39      1.93 o 
  -1   3  11        4.14        3.25      1.03 o 
   0   3  11       59.93       56.99      2.33 o 
   1   3  11       54.77       44.74      2.16 o 
   2   3  11      101.55       97.64      2.98 o 
   3   3  11        3.46        3.01      1.22 o 
   4   3  11       16.43       17.19      2.34 o 
   5   3  11       66.45       67.71      4.59 o 
   6   3  11        0.01        2.59      2.73 o 
   7   3  11       14.02       16.88      2.95 o 
  -6   4  11        0.81        0.47      1.45 o 
  -5   4  11        1.22        2.59      1.41 o 
  -4   4  11        5.54        5.84      1.49 o 
  -3   4  11      108.64      119.36      3.14 o 
  -2   4  11       57.33       62.77      2.69 o 
  -1   4  11       45.15       49.64      2.22 o 
   0   4  11      169.35      163.26      7.98 o 
   1   4  11       71.47       66.38      2.54 o 
   2   4  11       89.64       76.33      2.74 o 
   3   4  11      185.24      173.98      5.61 o 
   4   4  11        1.51        1.25      1.00 o 
   5   4  11       21.27       24.86      2.96 o 
   6   4  11        2.47        3.39      1.37 o 
   7   4  11        9.96       17.65      4.46 o 
   8   4  11        4.79        4.32      3.17 o 
  -6   5  11        5.80        3.86      1.71 o 
  -5   5  11        7.09       10.03      1.83 o 
  -4   5  11        4.50        4.28      1.33 o 
  -3   5  11       23.98       27.72      2.03 o 
  -2   5  11        7.05        5.02      1.15 o 
  -1   5  11        0.23        0.50      1.00 o 
   0   5  11        9.34        8.88      1.28 o 
   1   5  11        0.42        0.47      1.00 o 
   2   5  11      143.51      146.22      4.36 o 
   3   5  11        5.13        3.85      1.15 o 
   4   5  11       94.31      101.29      3.29 o 
   5   5  11        0.68        1.86      1.25 o 
   6   5  11        2.30        3.83      1.51 o 
   7   5  11        0.59        0.95      1.72 o 
   8   5  11        0.05        1.44      2.88 o 
  -5   6  11        4.31        4.21      1.73 o 
  -4   6  11        0.05        1.78      1.30 o 
  -3   6  11        2.88        5.76      1.73 o 
  -2   6  11       15.14       16.29      1.68 o 
  -1   6  11        5.57        5.41      1.22 o 
   0   6  11       22.83       24.92      1.85 o 
   1   6  11        4.47        7.71      1.50 o 
   2   6  11        0.38        3.09      0.96 o 
   3   6  11       14.77       16.39      1.65 o 
   4   6  11        0.80        2.28      1.16 o 
   5   6  11        5.51        6.06      1.41 o 
   6   6  11        0.35        1.21      1.21 o 
   7   6  11        2.69        3.76      1.62 o 
  -5   7  11        3.47        2.46      1.73 o 
  -4   7  11        2.65        2.63      1.56 o 
  -3   7  11        2.01        2.55      1.31 o 
  -2   7  11        8.68       12.43      1.64 o 
  -1   7  11       33.72       32.13      2.08 o 
   0   7  11        9.76       12.27      1.54 o 
   1   7  11        6.45        6.01      2.20 o 
   2   7  11       23.74       30.37      2.18 o 
   3   7  11        2.47        4.55      1.99 o 
   4   7  11       27.04       33.42      2.49 o 
   5   7  11        0.15        0.69      1.70 o 
   6   7  11        9.25       11.43      1.77 o 
   7   7  11        0.23        0.52      2.00 o 
  -4   8  11        0.03        0.67      1.62 o 
  -3   8  11        3.22        3.65      1.90 o 
  -2   8  11        2.27        3.15      1.39 o 
  -1   8  11        0.46       -1.45      1.05 o 
   0   8  11        1.23        2.16      1.31 o 
   1   8  11        0.44        2.20      1.15 o 
   2   8  11        0.05       -1.62      1.66 o 
   3   8  11        2.18        0.55      1.33 o 
   4   8  11        0.11        1.86      1.74 o 
   5   8  11       16.10       15.58      2.10 o 
   6   8  11        0.75        1.51      1.95 o 
   7   8  11       11.66        9.42      3.98 o 
  -3   9  11       11.28       10.90      1.96 o 
  -2   9  11        1.45       -0.62      1.41 o 
  -1   9  11        0.59        0.88      1.24 o 
   0   9  11        7.65        9.22      1.60 o 
   1   9  11        1.94        2.50      1.46 o 
   2   9  11        0.15       -0.83      1.36 o 
   3   9  11        2.00        2.62      1.39 o 
   4   9  11        0.28        0.94      1.57 o 
   5   9  11        0.70        0.53      1.64 o 
   6   9  11        0.17        1.12      1.75 o 
  -2  10  11        2.89        1.41      1.53 o 
  -1  10  11        2.17        3.92      1.72 o 
   0  10  11       11.45       10.52      1.76 o 
   1  10  11        3.52        3.57      2.00 o 
   2  10  11        0.15        1.17      1.50 o 
   3  10  11        2.23        1.91      1.64 o 
   4  10  11        4.50        1.02      1.80 o 
   5  10  11        0.04       -1.15      1.63 o 
   0  11  11        7.31        5.05      1.96 o 
   1  11  11        5.64        5.25      1.85 o 
   2  11  11        1.28       -0.29      2.44 o 
   3  11  11        0.11        0.81      1.86 o 
   4  11  11        0.25       -1.77      1.66 o 
  -3  -5  12        8.83        7.48      3.74 o 
  -2  -5  12        0.82        0.00      3.17 o 
  -1  -5  12        0.65        1.15      3.17 o 
   0  -5  12        0.74        0.58      3.17 o 
  -4  -4  12        2.81        4.32      2.59 o 
  -3  -4  12        1.66        1.44      2.88 o 
  -2  -4  12        0.20        0.86      3.17 o 
  -1  -4  12       42.59       44.32      6.04 o 
   0  -4  12        1.26        3.77      2.13 o 
   1  -4  12        7.18        8.03      2.54 o 
   2  -4  12        0.60        1.48      2.13 o 
  -5  -3  12        1.56        2.88      2.59 o 
  -4  -3  12       11.45       10.36      2.88 o 
  -3  -3  12       12.69       15.64      2.12 o 
  -2  -3  12        0.77        0.97      1.93 o 
  -1  -3  12       14.02       12.63      2.49 o 
   0  -3  12        0.22        0.18      3.17 o 
   1  -3  12        7.25        9.21      2.44 o 
   2  -3  12        3.92        6.23      2.28 o 
   3  -3  12        0.11       -0.58      2.59 o 
   4  -3  12        1.24       -0.11      2.01 o 
  -6  -2  12        5.03        5.18      1.83 o 
  -5  -2  12        1.81        2.39      2.73 o 
  -4  -2  12       11.21       12.20      2.00 o 
  -3  -2  12        2.24        3.74      1.25 o 
  -2  -2  12       40.31       33.58      3.96 o 
  -1  -2  12        0.01       -0.66      1.25 o 
   0  -2  12       12.75       11.28      2.02 o 
   1  -2  12       23.61       24.22      3.04 o 
   2  -2  12       50.47       55.06      3.59 o 
   3  -2  12       17.83       21.58      2.71 o 
   4  -2  12       42.59       44.93      3.74 o 
   5  -2  12        4.61        5.08      2.74 o 
  -6  -1  12        0.74       -0.48      1.52 o 
  -5  -1  12        4.77        2.35      1.30 o 
  -4  -1  12        9.62        8.45      1.23 o 
  -3  -1  12        5.81        6.47      1.07 o 
  -2  -1  12        2.46        4.78      0.93 o 
  -1  -1  12        4.18        6.58      1.35 o 
   0  -1  12        0.56       -0.55      1.22 o 
   1  -1  12        8.04        8.96      1.81 o 
   2  -1  12        6.24        3.25      1.74 o 
   3  -1  12       12.66       12.31      2.12 o 
   4  -1  12        8.35        7.27      1.95 o 
   5  -1  12       19.66       22.52      3.78 o 
  -6   0  12        0.48       -0.11      1.52 o 
  -5   0  12        0.86        2.55      1.40 o 
  -4   0  12       21.72       24.13      2.00 o 
  -3   0  12        5.07        5.31      1.07 o 
  -2   0  12      106.38      111.67      2.86 o 
  -1   0  12        0.06       -0.42      0.86 o 
   0   0  12      183.99      179.10      6.81 o 
   1   0  12       19.28       18.26      2.81 o 
   2   0  12       26.19       25.03      2.60 o 
   3   0  12       15.80       16.85      2.27 o 
   4   0  12       42.84       35.30      3.04 o 
   5   0  12       43.93       53.11      4.04 o 
   6   0  12       14.53       18.52      2.71 o 
  -6   1  12        0.34       -0.04      1.30 o 
  -5   1  12        0.88        1.33      1.35 o 
  -4   1  12        0.08        0.26      1.14 o 
  -3   1  12        5.00        5.61      1.13 o 
  -2   1  12        0.13        1.13      0.93 o 
  -1   1  12       45.62       47.58      1.92 o 
   0   1  12        5.61        4.22      1.41 o 
   1   1  12       53.30       42.44      2.88 o 
   2   1  12       37.60       36.65      4.23 o 
   3   1  12       43.56       52.48      3.26 o 
   4   1  12        0.02        0.92      1.39 o 
   5   1  12       35.39       42.09      3.41 o 
   6   1  12        0.01        1.65      1.71 o 
  -6   2  12        2.15        2.89      1.57 o 
  -5   2  12       21.16       21.34      2.10 o 
  -4   2  12       12.27        8.27      1.58 o 
  -3   2  12        0.18        1.41      1.06 o 
  -2   2  12        0.24        1.48      0.88 o 
  -1   2  12        1.69        0.81      0.98 o 
   0   2  12      129.10      131.43      3.65 o 
   1   2  12        1.21        0.50      1.61 o 
   2   2  12       51.73       49.37      2.68 o 
   3   2  12        1.14        0.29      1.44 o 
   4   2  12       51.31       48.48      3.96 o 
   5   2  12       24.41       32.82      3.74 o 
   6   2  12        2.19       -0.13      3.17 o 
   7   2  12       20.24       19.57      4.60 o 
  -6   3  12       21.29       22.64      2.40 o 
  -5   3  12       46.22       48.30      3.07 o 
  -4   3  12        9.88        7.09      1.77 o 
  -3   3  12       89.15       94.00      5.13 o 
  -2   3  12        2.43        3.74      1.09 o 
  -1   3  12       38.68       39.21      2.04 o 
   0   3  12       56.33       54.60      2.21 o 
   1   3  12        2.62        0.59      0.91 o 
   2   3  12        7.30        6.68      1.43 o 
   3   3  12       42.03       44.90      2.65 o 
   4   3  12        8.68        6.24      1.50 o 
   5   3  12        0.62        2.57      1.86 o 
   6   3  12        2.20        3.00      2.16 o 
   7   3  12        0.01        3.85      6.48 o 
  -6   4  12        0.15        1.31      1.57 o 
  -5   4  12        1.85        1.69      1.46 o 
  -4   4  12        0.51        0.84      1.32 o 
  -3   4  12        4.85        3.82      1.19 o 
  -2   4  12        8.20        6.56      1.34 o 
  -1   4  12        0.62        0.51      1.07 o 
   0   4  12        6.15        1.94      1.12 o 
   1   4  12        1.01        1.44      1.04 o 
   2   4  12       61.81       57.53      2.53 o 
   3   4  12       63.93       55.23      2.90 o 
   4   4  12      121.32      106.24      3.97 o 
   5   4  12        6.34        5.95      1.58 o 
   6   4  12        9.55       12.14      2.62 o 
   7   4  12       17.98       24.46      4.89 o 
  -5   5  12        1.10        2.03      1.64 o 
  -4   5  12        4.21        5.71      1.54 o 
  -3   5  12       11.36       12.85      1.68 o 
  -2   5  12        0.32       -0.67      0.97 o 
  -1   5  12       20.15       21.42      1.98 o 
   0   5  12        0.03        0.94      1.04 o 
   1   5  12        8.07        5.40      1.34 o 
   2   5  12       41.85       39.93      2.25 o 
   3   5  12        1.34        2.71      1.14 o 
   4   5  12       12.50       14.43      1.84 o 
   5   5  12        1.00        0.26      1.21 o 
   6   5  12        0.04        1.43      1.37 o 
   7   5  12        2.17        5.81      4.03 o 
  -5   6  12        0.00        1.32      1.51 o 
  -4   6  12        0.06        0.08      1.41 o 
  -3   6  12        0.16        0.86      1.24 o 
  -2   6  12        0.48        0.08      1.49 o 
  -1   6  12       10.38       10.22      1.52 o 
   0   6  12        7.51        4.36      1.37 o 
   1   6  12        1.67        2.20      1.11 o 
   2   6  12        5.20        2.68      1.11 o 
   3   6  12       30.56       29.96      2.17 o 
   4   6  12       15.35       17.51      1.84 o 
   5   6  12       40.91       44.12      3.17 o 
   6   6  12       10.84       12.47      2.74 o 
   7   6  12        0.03        3.17      3.53 o 
  -4   7  12        0.64        1.86      2.04 o 
  -3   7  12        4.14        2.75      1.37 o 
  -2   7  12        0.01        1.03      1.20 o 
  -1   7  12        6.96        8.77      1.52 o 
   0   7  12        4.18        2.90      1.41 o 
   1   7  12        0.51       -0.46      1.23 o 
   2   7  12        1.02        0.72      1.19 o 
   3   7  12       12.30       10.65      1.72 o 
   4   7  12        0.17        0.99      1.50 o 
   5   7  12       14.64       20.81      3.27 o 
   6   7  12        0.75        1.01      1.48 o 
   7   7  12        0.03        1.83      2.00 o 
  -3   8  12        4.43        5.19      1.63 o 
  -2   8  12        0.10       -1.44      1.19 o 
  -1   8  12        1.24        1.34      1.39 o 
   0   8  12        0.90        0.36      1.40 o 
   1   8  12        6.90       12.15      1.85 o 
   2   8  12        5.37        8.35      1.62 o 
   3   8  12        0.30        0.60      1.29 o 
   4   8  12       48.83       51.12      2.89 o 
   5   8  12        0.01        1.13      1.20 o 
   6   8  12       19.59       22.02      4.60 o 
  -2   9  12        4.07        3.18      1.58 o 
  -1   9  12        0.97        0.23      1.33 o 
   0   9  12        6.17        7.10      1.59 o 
   1   9  12        0.48        1.53      1.46 o 
   2   9  12        4.35        6.92      1.72 o 
   3   9  12        6.84        6.56      2.82 o 
   4   9  12        0.04        1.92      1.56 o 
   5   9  12        0.16        0.22      1.64 o 
   6   9  12       14.20       14.07      4.94 o 
  -1  10  12        0.42        0.68      2.14 o 
   0  10  12        0.16        0.28      1.38 o 
   1  10  12        0.03        2.47      1.49 o 
   2  10  12        0.08        0.14      1.55 o 
   3  10  12        0.68        1.09      1.80 o 
   4  10  12        0.04       -1.46      1.78 o 
   5  10  12        1.08        2.30      1.86 o 
  -2  -4  13        1.45        0.58      2.24 o 
  -1  -4  13        3.85        4.32      3.45 o 
   0  -4  13        3.95       -0.29      3.17 o 
  -4  -3  13        0.33        3.45      2.88 o 
  -3  -3  13        1.11        1.44      2.24 o 
  -2  -3  13        1.12       -0.29      2.13 o 
  -1  -3  13        3.90        4.89      1.99 o 
   0  -3  13       47.76       56.75      3.95 o 
   1  -3  13        4.95        7.54      2.20 o 
   2  -3  13       36.45       41.29      3.54 o 
  -3  -2  13       32.95       44.26      4.07 o 
  -2  -2  13       33.45       37.84      2.66 o 
  -1  -2  13        6.19        4.22      1.69 o 
   0  -2  13       28.74       41.42      3.31 o 
   1  -2  13        0.13        1.70      1.60 o 
   2  -2  13       13.54       15.89      2.58 o 
   3  -2  13       45.86       49.24      3.82 o 
  -5  -1  13        2.84        5.98      3.89 o 
  -4  -1  13        2.66        1.44      2.01 o 
  -3  -1  13       12.82       14.43      1.94 o 
  -2  -1  13        0.18        1.67      1.15 o 
  -1  -1  13       15.79       13.75      2.15 o 
   0  -1  13       11.14       10.54      2.04 o 
   1  -1  13        0.17        0.49      1.48 o 
   2  -1  13        9.88        9.22      2.10 o 
   3  -1  13       23.73       23.72      4.17 o 
   4  -1  13        3.68        6.17      1.98 o 
  -5   0  13        1.47        3.19      1.59 o 
  -4   0  13       11.93       12.92      2.04 o 
  -3   0  13       10.40       14.31      1.61 o 
  -2   0  13       12.17       14.05      1.39 o 
  -1   0  13        8.79        9.95      1.91 o 
   0   0  13       11.72       13.46      2.10 o 
   1   0  13        4.87        5.02      1.71 o 
   2   0  13       11.26       11.76      2.15 o 
   3   0  13        1.11        2.78      1.56 o 
   4   0  13        0.28       -0.54      1.48 o 
   5   0  13       15.02       15.76      2.59 o 
  -5   1  13        1.48        3.66      1.44 o 
  -4   1  13        0.05        1.40      1.19 o 
  -3   1  13        5.03        5.69      1.32 o 
  -2   1  13        0.70        1.96      1.03 o 
  -1   1  13       29.68       25.40      2.32 o 
   0   1  13        2.65        0.24      1.31 o 
   1   1  13        7.58        5.01      1.74 o 
   2   1  13        0.98        1.06      1.27 o 
   3   1  13        2.19        2.49      1.55 o 
   4   1  13        0.20        0.40      1.48 o 
   5   1  13        9.91       13.44      2.41 o 
  -5   2  13        0.63        1.90      1.55 o 
  -4   2  13        1.05        2.37      1.27 o 
  -3   2  13       14.12       15.99      1.91 o 
  -2   2  13        6.09        9.54      1.41 o 
  -1   2  13       41.16       34.78      2.28 o 
   0   2  13        6.59        5.10      1.44 o 
   1   2  13        0.44        0.19      1.01 o 
   2   2  13        3.58        4.88      1.86 o 
   3   2  13       36.83       34.42      6.04 o 
   4   2  13        1.14        4.96      2.13 o 
   5   2  13        5.01        2.76      3.02 o 
   6   2  13       22.08       15.69      3.26 o 
  -5   3  13        2.63        1.94      1.47 o 
  -4   3  13        3.77        6.32      1.63 o 
  -3   3  13       20.27       18.65      2.51 o 
  -2   3  13       46.19       42.98      2.26 o 
  -1   3  13        1.41        4.64      1.35 o 
   0   3  13        8.24        6.11      1.22 o 
   1   3  13        8.56        9.14      1.64 o 
   2   3  13       13.64       17.91      1.98 o 
   3   3  13        0.39        0.67      1.59 o 
   4   3  13        2.59        2.00      1.86 o 
   5   3  13        0.57        2.53      1.92 o 
   6   3  13       11.00        9.33      4.46 o 
  -5   4  13        3.34        3.23      1.57 o 
  -4   4  13        0.54       -1.18      1.87 o 
  -3   4  13        2.11        4.30      1.29 o 
  -2   4  13        7.90        7.01      1.45 o 
  -1   4  13       24.75       27.36      2.19 o 
   0   4  13       27.23       29.31      2.16 o 
   1   4  13       64.99       60.05      2.72 o 
   2   4  13        2.81        3.04      1.46 o 
   3   4  13       16.06       15.61      3.41 o 
   4   4  13       36.82       41.09      3.68 o 
   5   4  13        5.94        5.32      2.24 o 
   6   4  13        3.91        6.02      4.46 o 
  -5   5  13        1.24       -0.32      1.77 o 
  -4   5  13        0.10       -0.20      1.42 o 
  -3   5  13        1.05        2.52      1.29 o 
  -2   5  13        4.28        4.17      1.29 o 
  -1   5  13        4.80        2.55      1.31 o 
   0   5  13        4.67       10.94      1.68 o 
   1   5  13       99.02       83.34      3.62 o 
   2   5  13        8.73       11.68      1.61 o 
   3   5  13        2.62        1.99      1.34 o 
   4   5  13       48.80       52.87      3.17 o 
   5   5  13        1.65        3.04      2.14 o 
   6   5  13        2.18        2.69      2.59 o 
  -4   6  13        3.67        6.36      1.75 o 
  -3   6  13       36.01       43.78      2.58 o 
  -2   6  13        9.22       10.99      1.68 o 
  -1   6  13       52.99       60.18      3.83 o 
   0   6  13       28.84       29.15      2.45 o 
   1   6  13        3.09        2.60      1.35 o 
   2   6  13       38.29       37.27      2.99 o 
   3   6  13        9.41        9.77      1.62 o 
   4   6  13        0.14       -0.28      1.36 o 
   5   6  13        7.75       11.61      1.99 o 
   6   6  13        4.68        7.25      2.05 o 
  -3   7  13        0.63        1.97      1.73 o 
  -2   7  13        0.11        0.55      1.41 o 
  -1   7  13        4.30        4.66      1.41 o 
   0   7  13        1.46        0.73      1.50 o 
   1   7  13        1.23        2.66      1.36 o 
   2   7  13       30.42       34.66      2.50 o 
   3   7  13       19.64       16.19      1.98 o 
   4   7  13       10.21       15.53      1.92 o 
   5   7  13        0.01        1.76      1.51 o 
   6   7  13        0.73        3.34      1.69 o 
  -3   8  13        1.55       -0.29      1.62 o 
  -2   8  13        0.82        2.10      1.40 o 
  -1   8  13        0.26        1.31      1.36 o 
   0   8  13        3.06        4.18      2.20 o 
   1   8  13        0.03        1.21      1.40 o 
   2   8  13        4.98        3.67      1.87 o 
   3   8  13        0.44        3.21      1.41 o 
   4   8  13        2.53        4.01      1.67 o 
   5   8  13        3.11        3.07      1.45 o 
  -1   9  13        0.00       -0.43      1.66 o 
   0   9  13        0.19       -0.10      1.31 o 
   1   9  13       13.70       18.26      2.74 o 
   2   9  13        1.91        3.38      1.57 o 
   3   9  13        3.18        4.77      1.95 o 
   4   9  13        8.79       10.65      2.02 o 
   5   9  13        3.79        3.46      2.17 o 
   1  10  13        3.33        3.27      2.26 o 
   2  10  13        1.03        0.28      2.83 o 
   3  10  13        1.00        2.23      2.06 o 
  -3  -2  14        0.03       -0.03      2.21 o 
  -2  -2  14       23.54       30.69      5.06 o 
  -1  -2  14        5.33        5.49      2.04 o 
   0  -2  14        4.45        1.04      1.78 o 
   1  -2  14        9.87       10.55      2.38 o 
   2  -2  14        2.09        0.29      2.88 o 
  -3  -1  14        0.14        1.10      1.71 o 
  -2  -1  14        7.56       11.52      2.24 o 
  -1  -1  14        0.22        0.33      1.64 o 
   0  -1  14        0.06        0.39      1.59 o 
   1  -1  14        6.71        6.32      2.07 o 
   2  -1  14        0.18        2.68      1.81 o 
   3  -1  14        0.05        0.32      1.64 o 
  -4   0  14        2.38        6.10      2.12 o 
  -3   0  14        6.65        8.58      2.05 o 
  -2   0  14        3.86        5.52      1.57 o 
  -1   0  14        0.58        1.32      1.55 o 
   0   0  14       22.68       24.82      2.77 o 
   1   0  14        2.99        3.77      1.73 o 
   2   0  14        8.71       11.23      2.28 o 
   3   0  14        0.33        0.43      1.69 o 
   4   0  14       37.33       38.73      3.53 o 
  -4   1  14        0.73        1.40      1.39 o 
  -3   1  14        7.59        7.30      1.37 o 
  -2   1  14        3.24        4.47      1.37 o 
  -1   1  14        0.22        0.50      1.39 o 
   0   1  14        0.51        0.76      1.86 o 
   1   1  14       44.60       44.13      3.37 o 
   2   1  14        1.38        2.45      1.64 o 
   3   1  14        3.35        3.20      1.77 o 
   4   1  14       29.07       29.51      3.20 o 
  -4   2  14        0.00        0.25      1.27 o 
  -3   2  14        0.24        1.97      1.20 o 
  -2   2  14        6.41        5.07      1.91 o 
  -1   2  14       55.24       55.77      4.46 o 
   0   2  14       47.78       62.59      3.34 o 
   1   2  14        0.94        3.51      2.00 o 
   2   2  14       93.64      107.38      8.06 o 
   3   2  14        9.28        8.17      2.54 o 
   4   2  14       35.14       42.86      4.46 o 
   5   2  14       19.31       23.61      3.65 o 
  -4   3  14        7.01       10.45      1.93 o 
  -3   3  14       12.79       14.75      1.75 o 
  -2   3  14        1.48        2.21      1.22 o 
  -1   3  14       42.67       44.39      2.66 o 
   0   3  14        1.28        2.68      1.26 o 
   1   3  14       12.75       11.31      1.87 o 
   2   3  14       44.90       52.26      4.26 o 
   3   3  14        1.55       -0.07      2.01 o 
   4   3  14        0.52       -1.97      1.70 o 
   5   3  14        6.03        8.57      2.55 o 
  -4   4  14        0.01        3.22      1.47 o 
  -3   4  14        0.00        2.54      1.29 o 
  -2   4  14        0.02        1.17      1.18 o 
  -1   4  14        0.00        0.86      1.20 o 
   0   4  14       21.86       21.82      2.52 o 
   1   4  14        1.31        1.92      1.24 o 
   2   4  14        0.86        0.91      1.34 o 
   3   4  14        2.60        1.53      1.39 o 
   4   4  14       72.25       86.00      5.37 o 
   5   4  14        0.07        3.19      2.13 o 
  -4   5  14        0.57        0.91      1.71 o 
  -3   5  14       19.42       21.04      2.10 o 
  -2   5  14        0.96        3.63      1.31 o 
  -1   5  14        0.04       -0.86      1.25 o 
   0   5  14        3.92        5.74      1.49 o 
   1   5  14        5.16        5.79      1.49 o 
   2   5  14        1.39        3.29      1.53 o 
   3   5  14       12.99       13.31      2.05 o 
   4   5  14        0.03        2.42      1.39 o 
   5   5  14        0.91        2.06      3.45 o 
  -3   6  14       13.82       14.21      1.95 o 
  -2   6  14        2.50        1.62      1.43 o 
  -1   6  14        0.13       -0.43      1.20 o 
   0   6  14        5.18        4.64      1.55 o 
   1   6  14        1.72        2.94      1.36 o 
   2   6  14        0.92        2.81      1.26 o 
   3   6  14       25.07       21.75      4.38 o 
   4   6  14       11.17       11.36      2.05 o 
   5   6  14        5.18        7.22      3.25 o 
  -2   7  14        0.94        3.83      1.53 o 
  -1   7  14        9.39        9.56      1.65 o 
   0   7  14        6.17        3.93      1.57 o 
   1   7  14        0.87        1.56      1.83 o 
   2   7  14        3.41        1.91      1.43 o 
   3   7  14        0.44        1.44      1.40 o 
   4   7  14        3.07        2.20      1.54 o 
   5   7  14        0.21       -0.08      2.63 o 
  -1   8  14        1.27        4.47      1.58 o 
   0   8  14        2.34        4.27      2.33 o 
   1   8  14        0.13       -0.56      1.32 o 
   2   8  14        0.03        2.62      1.57 o 
   3   8  14        1.37        1.84      1.53 o 
   4   8  14        7.51        8.80      2.00 o 
   0   9  14        3.88        4.79      1.64 o 
   1   9  14        0.63        2.06      2.91 o 
   2   9  14        0.52        1.16      1.71 o 
   3   9  14        4.12        4.96      2.97 o 
  -1  -1  15       17.88       17.76      2.76 o 
   0  -1  15        6.19        6.85      2.20 o 
  -2   0  15        4.40        8.66      2.21 o 
  -1   0  15        7.14        9.94      1.99 o 
   0   0  15       19.14       21.22      2.88 o 
   1   0  15       13.29       15.29      2.58 o 
   2   0  15        6.83        6.04      3.45 o 
  -3   1  15        4.68        6.51      1.99 o 
  -2   1  15        2.60        8.92      2.16 o 
  -1   1  15        8.88       12.07      2.95 o 
   0   1  15        2.22        4.32      2.24 o 
   1   1  15        3.05        7.13      2.49 o 
   2   1  15        0.20       -0.61      1.54 o 
   3   1  15       12.54       13.50      3.89 o 
  -3   2  15        0.24        3.05      1.39 o 
  -2   2  15        3.79        3.50      1.50 o 
  -1   2  15        4.20        8.60      2.16 o 
   0   2  15        0.11        2.91      1.78 o 
   1   2  15       11.07       16.10      3.15 o 
   2   2  15        4.32        5.87      2.45 o 
   3   2  15        5.44        9.14      2.55 o 
  -3   3  15       19.33       22.11      2.32 o 
  -2   3  15        8.72       10.46      1.66 o 
  -1   3  15        2.55        4.33      3.26 o 
   0   3  15       10.99        7.78      1.81 o 
   1   3  15       12.48       16.75      5.04 o 
   2   3  15        0.10        1.32      2.73 o 
   3   3  15       11.01        8.23      2.42 o 
   4   3  15        2.18        6.82      5.61 o 
  -3   4  15        2.39        4.03      1.51 o 
  -2   4  15        0.58        0.99      1.26 o 
  -1   4  15        3.64        3.55      1.50 o 
   0   4  15        0.19        2.18      1.72 o 
   1   4  15        1.62        4.00      1.46 o 
   2   4  15        2.06        0.06      1.30 o 
   3   4  15       22.02       24.68      3.74 o 
   4   4  15        1.64        1.96      2.21 o 
  -2   5  15       11.93       13.81      2.30 o 
  -1   5  15        1.30        2.71      1.82 o 
   0   5  15        0.65        2.39      1.41 o 
   1   5  15        0.57        5.17      2.03 o 
   2   5  15        3.38        5.08      1.69 o 
   3   5  15        0.01        0.88      1.56 o 
   4   5  15        0.69        0.73      2.28 o 
  -2   6  15        4.58        4.99      1.97 o 
  -1   6  15       10.23       12.67      1.85 o 
   0   6  15        1.83        2.89      1.55 o 
   1   6  15        4.06        4.71      1.63 o 
   2   6  15        0.30        4.56      1.98 o 
   3   6  15        1.35        2.23      2.83 o 
   4   6  15        0.25        2.58      1.71 o 
  -1   7  15        2.29        1.29      1.81 o 
   0   7  15        1.29        1.78      2.28 o 
   1   7  15        7.32        3.33      1.64 o 
   2   7  15        0.04        1.04      1.74 o 
   3   7  15        9.97       12.69      2.29 o 
   1   8  15        0.02        0.39      2.60 o 
   2   8  15        0.88        1.21      2.73 o 
   0   2  16        0.76        1.42      1.86 o 
  -1   3  16        1.70        2.80      5.18 o 
   0   3  16       19.81       20.23      3.56 o 
   1   3  16       13.94       13.90      3.15 o 
  -1   4  16       14.02       20.66      3.02 o 
   0   4  16        7.68       10.27      2.88 o 
   1   4  16        6.54       10.65      1.81 o 
   0   5  16        2.05        3.48      3.60 o 
   1   5  16       12.82       18.95      8.63 o 
   2   5  16        3.37        5.47      2.88 o 
                                                 
